# Supplementary material for: 3-(2-Chloro-3,3,3-trifluoro­prop-1-en-1-yl)-2,2-dimethyl-N-[3-(trifluoro­meth­yl)phen­yl]cyclo­propane­carboxamide
Source: Acta Crystallogr Sect E Struct Rep Online. 2012 May 16;68(Pt 6):o1743. doi: 10.1107/S1600536812020922 (PMC3379330; doi:10.1107/S1600536812020922)
Supplement: Supplementary file 1 [file e-68-o1743-sup1.cif]

##############################################################################
#                                                                            #
# This CIF contains the data in a paper accepted for publication in          #
# Acta Crystallographica Section E. It conforms to the requirements of       #
# Notes for Authors for Acta Crystallographica Section E, and has been       #
# peer reviewed under the auspices of the IUCr Commission on Journals.       #
#                                                                            #
# Full details of the Crystallographic Information File format               #
# are given in the paper "The Crystallographic Information File (CIF):       #
# a New Standard Archive File for Crystallography" by S. R. Hall, F. H.      #
# Allen and I. D. Brown [Acta Cryst. (1991), A47, 655-685].                  #
#                                                                            #
# The current version of the core CIF dictionary is obtainable from          #
# ftp://ftp.iucr.org/pub/cif_core.dic.                                       #
#                                                                            #
# Software is freely available for graphical display of the structure(s)     #
# in this CIF. For information consult the CIF software page                 #
# http://www.iucr.org/resources/cif/software.                                #
#                                                                            #
# This file may be used for bona fide research purposes within the           #
# scientific community so long as proper attribution is given to the journal # 
# article from which it was obtained.                                        #
#                                                                            #
##############################################################################
data_I
_audit_creation_method     SHELXL-97
_chemical_name_systematic
;
3-(2-Chloro-3,3,3-trifluoroprop-1-en-1-yl)-2,2-dimethyl-
<i>N</i>-[3-(trifluoromethyl)phenyl]cyclopropanecarboxamide
;
_chemical_name_common     ?
_chemical_formula_moiety     'C16 H14 Cl F6 N O'
_chemical_formula_sum     'C16 H14 Cl F6 N O'
_chemical_formula_iupac     'C16 H14 Cl F6 N O'
_chemical_formula_weight     385.73
_chemical_melting_point     ?
_symmetry_cell_setting     monoclinic
_symmetry_space_group_name_H-M     'P 21/c'
_symmetry_space_group_name_Hall     '-P 2ybc'
loop_
    _symmetry_equiv_pos_as_xyz
    'x, y, z'
    '-x, y+1/2, -z+1/2'
    '-x, -y, -z'
    'x, -y-1/2, z-1/2'
_cell_length_a     11.006(3)
_cell_length_b     16.699(4)
_cell_length_c     9.659(2)
_cell_angle_alpha     90.00
_cell_angle_beta     93.009(3)
_cell_angle_gamma     90.00
_cell_volume     1772.8(7)
_cell_formula_units_Z     4
_cell_measurement_reflns_used     ?
_cell_measurement_theta_min     ?
_cell_measurement_theta_max     ?
_cell_measurement_temperature     298(2)
_exptl_crystal_description     'block'
_exptl_crystal_colour     'colourless'
_exptl_crystal_size_max     0.60
_exptl_crystal_size_mid     0.13
_exptl_crystal_size_min     0.12
_exptl_crystal_density_diffrn     1.445
_exptl_crystal_density_meas     ?
_exptl_crystal_density_method     'not measured'
_exptl_crystal_F_000     784
_exptl_absorpt_coefficient_mu     0.278
_exptl_absorpt_correction_type     multi-scan
_exptl_absorpt_process_details     '(SADABS; Bruker, 1997)'
_exptl_absorpt_correction_T_min     0.8458
_exptl_absorpt_correction_T_max     0.9672
_exptl_special_details
;
;
_diffrn_ambient_temperature     298(2)
_diffrn_radiation_type     MoK\a
_diffrn_radiation_wavelength     0.71073
_diffrn_radiation_source     'fine-focus sealed tube'
_diffrn_radiation_monochromator     graphite
_diffrn_measurement_device_type     'Bruker SMART CCD'
_diffrn_measurement_method     '\f and \w scans'
_diffrn_detector_area_resol_mean     ?
_diffrn_reflns_number     7354
_diffrn_reflns_av_R_equivalents     0.0259
_diffrn_reflns_av_sigmaI/netI     0.0348
_diffrn_reflns_theta_min     1.85
_diffrn_reflns_theta_max     25.02
_diffrn_reflns_theta_full     25.02
_diffrn_measured_fraction_theta_max     0.998
_diffrn_measured_fraction_theta_full     0.998
_diffrn_reflns_limit_h_min     -13
_diffrn_reflns_limit_h_max     12
_diffrn_reflns_limit_k_min     -19
_diffrn_reflns_limit_k_max     19
_diffrn_reflns_limit_l_min     -10
_diffrn_reflns_limit_l_max     11
_diffrn_standards_number     ?
_diffrn_standards_interval_count     ?
_diffrn_standards_interval_time     ?
_diffrn_standards_decay_%     ?
_refine_special_details
;
Refinement of <i>F</i>^2^ against ALL reflections. The weighted <i>R</i>-factor
<i>wR</i> and goodness of fit <i>S</i> are based on <i>F</i>^2^, conventional
<i>R</i>-factors <i>R</i> are based on <i>F</i>, with <i>F</i> set to zero for
negative <i>F</i>^2^. The threshold expression of <i>F</i>^2^ >
\s(<i>F</i>^2^) is used only for calculating <i>R</i>-factors(gt) <i>etc</i>.
and is not relevant to the choice of reflections for refinement.
<i>R</i>-factors based on <i>F</i>^2^ are statistically about twice as large
as those based on <i>F</i>, and <i>R</i>- factors based on ALL data will be
even larger.
;
_reflns_number_total     3120
_reflns_number_gt     2247
_reflns_threshold_expression     I>2\s(I)
_refine_ls_structure_factor_coef     Fsqd
_refine_ls_matrix_type     full
_refine_ls_R_factor_all     0.0844
_refine_ls_R_factor_gt     0.0635
_refine_ls_wR_factor_gt     0.1596
_refine_ls_wR_factor_ref     0.1753
_refine_ls_goodness_of_fit_ref     1.035
_refine_ls_restrained_S_all     1.035
_refine_ls_number_reflns     3120
_refine_ls_number_parameters     256
_refine_ls_number_restraints     0
_refine_ls_hydrogen_treatment     constr
_refine_ls_weighting_scheme     calc
_refine_ls_weighting_details
         'calc w=1/[\s^2^(Fo^2^)+(0.0682P)^2^+1.1818P] where P=(Fo^2^+2Fc^2^)/3'
_atom_sites_solution_hydrogens     geom
_atom_sites_solution_primary     direct
_atom_sites_solution_secondary     difmap
_refine_ls_shift/su_max     0.000
_refine_ls_shift/su_mean     0.000
_refine_diff_density_max     0.524
_refine_diff_density_min     -0.478
_refine_ls_extinction_method     'SHELXL97 (Sheldrick, 2008)'
_refine_ls_extinction_coef     0.0120(19)
_refine_ls_extinction_expression
                                  'Fc^*^=kFc[1+0.001xFc^2^\l^3^/sin(2\q)]^-1/4^'
loop_
    _atom_type_symbol
    _atom_type_description
    _atom_type_scat_dispersion_real
    _atom_type_scat_dispersion_imag
    _atom_type_scat_source
    'C' 'C' 0.0033 0.0016
                         'International Tables Vol C Tables 4.2.6.8 and 6.1.1.4'
    'H' 'H' 0.0000 0.0000
                         'International Tables Vol C Tables 4.2.6.8 and 6.1.1.4'
    'Cl' 'Cl' 0.1484 0.1585
                         'International Tables Vol C Tables 4.2.6.8 and 6.1.1.4'
    'F' 'F' 0.0171 0.0103
                         'International Tables Vol C Tables 4.2.6.8 and 6.1.1.4'
    'N' 'N' 0.0061 0.0033
                         'International Tables Vol C Tables 4.2.6.8 and 6.1.1.4'
    'O' 'O' 0.0106 0.0060
                         'International Tables Vol C Tables 4.2.6.8 and 6.1.1.4'
_computing_data_collection     'SMART (Bruker, 1997)'
_computing_cell_refinement     'SAINT (Bruker, 1997)'
_computing_data_reduction     'SAINT (Bruker, 1997)'
_computing_structure_solution     'SHELXS97 (Sheldrick, 2008)'
_computing_structure_refinement     'SHELXL97 (Sheldrick, 2008)'
_computing_molecular_graphics     'ORTEP-3 for Windows (Farrugia, 1997)'
_computing_publication_material     'WinGX (Farrugia, 1999)'
loop_
    _atom_site_type_symbol
    _atom_site_label
    _atom_site_fract_x
    _atom_site_fract_y
    _atom_site_fract_z
    _atom_site_U_iso_or_equiv
    _atom_site_adp_type
    _atom_site_calc_flag
    _atom_site_refinement_flags
    _atom_site_occupancy
    _atom_site_symmetry_multiplicity
    _atom_site_disorder_assembly
    _atom_site_disorder_group
    C C1 1.3041(4) 0.0980(3) -0.1232(4) 0.0913(12) Uani d . 1 1 . .
    C C2 1.3072(3) 0.1266(2) 0.0223(3) 0.0685(9) Uani d . 1 1 . .
    C C3 1.2130(3) 0.12532(19) 0.0995(3) 0.0630(8) Uani d . 1 1 . .
    H H3 1.1393 0.1088 0.0573 0.076 Uiso calc R 1 1 . .
    C C4 1.2130(3) 0.14749(19) 0.2459(3) 0.0619(8) Uani d . 1 1 . .
    H H4 1.2944 0.1552 0.2899 0.074 Uiso calc R 1 1 . .
    C C5 1.1223(3) 0.1129(2) 0.3411(3) 0.0721(9) Uani d . 1 1 . .
    C C8 1.1705(4) 0.0951(3) 0.4888(4) 0.1193(18) Uani d . 1 1 . .
    H H8B 1.2049 0.0423 0.4928 0.179 Uiso calc R 1 1 . .
    H H8A 1.1049 0.0983 0.5503 0.179 Uiso calc R 1 1 . .
    H H8C 1.2319 0.1336 0.5162 0.179 Uiso calc R 1 1 . .
    C C7 1.0243(4) 0.0577(2) 0.2842(5) 0.0998(13) Uani d . 1 1 . .
    H H7A 0.9567 0.0590 0.3432 0.150 Uiso calc R 1 1 . .
    H H7B 1.0556 0.0041 0.2805 0.150 Uiso calc R 1 1 . .
    H H7C 0.9978 0.0747 0.1926 0.150 Uiso calc R 1 1 . .
    C C6 1.1158(3) 0.20070(18) 0.3045(3) 0.0560(7) Uani d . 1 1 . .
    H H6 1.1463 0.2363 0.3792 0.067 Uiso calc R 1 1 . .
    C C9 1.0126(2) 0.23407(16) 0.2185(2) 0.0476(6) Uani d . 1 1 . .
    C C10 0.8386(3) 0.32746(16) 0.2473(3) 0.0527(7) Uani d . 1 1 . .
    C C11 0.7832(3) 0.37131(19) 0.3483(3) 0.0663(8) Uani d . 1 1 . .
    H H11 0.8163 0.3716 0.4389 0.080 Uiso calc R 1 1 . .
    C C12 0.6798(3) 0.4141(2) 0.3148(4) 0.0818(10) Uani d . 1 1 . .
    H H12 0.6429 0.4433 0.3831 0.098 Uiso calc R 1 1 . .
    C C13 0.6299(3) 0.4144(2) 0.1813(4) 0.0798(10) Uani d . 1 1 . .
    H H13 0.5598 0.4437 0.1588 0.096 Uiso calc R 1 1 . .
    C C14 0.6848(3) 0.37073(18) 0.0813(4) 0.0665(8) Uani d . 1 1 A .
    C C15 0.7895(3) 0.32759(18) 0.1131(3) 0.0608(8) Uani d . 1 1 . .
    H H15 0.8267 0.2988 0.0445 0.073 Uiso calc R 1 1 . .
    C C16 0.6311(4) 0.3696(3) -0.0649(5) 0.0911(12) Uani d . 1 1 . .
    Cl Cl1 1.44791(11) 0.15833(11) 0.08073(14) 0.1439(7) Uani d . 1 1 . .
    F F1 1.3420(3) 0.15215(19) -0.2109(3) 0.1418(12) Uani d . 1 1 . .
    F F2 1.1945(3) 0.0778(2) -0.1683(3) 0.1437(13) Uani d . 1 1 . .
    F F3 1.3764(3) 0.03595(16) -0.1382(3) 0.1264(10) Uani d . 1 1 . .
    N N1 0.9449(2) 0.28521(14) 0.2908(2) 0.0565(6) Uani d . 1 1 . .
    H H1 0.9703 0.2932 0.3754 0.068 Uiso calc R 1 1 . .
    O O1 0.98962(18) 0.21704(13) 0.09703(18) 0.0643(6) Uani d . 1 1 . .
    F F4 0.5087(8) 0.3754(17) -0.0623(13) 0.165(5) Uani d P 0.50 1 A 1
    F F5 0.661(3) 0.4283(13) -0.1320(16) 0.214(9) Uani d P 0.50 1 A 1
    F F6 0.643(2) 0.3051(10) -0.1269(15) 0.152(9) Uani d P 0.50 1 A 1
    F F4' 0.568(2) 0.4289(10) -0.1007(11) 0.153(6) Uani d P 0.50 1 A 2
    F F5' 0.7204(9) 0.3700(15) -0.1603(8) 0.132(4) Uani d P 0.50 1 A 2
    F F6' 0.575(3) 0.3062(10) -0.0982(18) 0.177(9) Uani d P 0.50 1 A 2
loop_
    _atom_site_aniso_label
    _atom_site_aniso_U_11
    _atom_site_aniso_U_22
    _atom_site_aniso_U_33
    _atom_site_aniso_U_12
    _atom_site_aniso_U_13
    _atom_site_aniso_U_23
    C1 0.094(3) 0.121(3) 0.060(2) 0.026(3) 0.017(2) -0.008(2)
    C2 0.072(2) 0.083(2) 0.0508(18) 0.0154(17) 0.0072(15) 0.0018(15)
    C3 0.0602(18) 0.081(2) 0.0475(16) 0.0132(15) 0.0012(14) -0.0018(14)
    C4 0.0577(17) 0.086(2) 0.0414(15) 0.0140(15) -0.0021(12) 0.0013(14)
    C5 0.084(2) 0.081(2) 0.0524(18) 0.0249(19) 0.0141(16) 0.0172(16)
    C8 0.149(4) 0.148(4) 0.062(2) 0.073(3) 0.023(2) 0.045(2)
    C7 0.111(3) 0.072(2) 0.120(4) 0.003(2) 0.037(3) 0.014(2)
    C6 0.0630(17) 0.0717(19) 0.0329(13) 0.0080(14) -0.0013(12) -0.0027(12)
    C9 0.0560(15) 0.0559(15) 0.0308(13) -0.0004(12) 0.0011(11) 0.0031(11)
    C10 0.0588(16) 0.0527(16) 0.0466(15) 0.0036(13) 0.0027(12) 0.0037(12)
    C11 0.071(2) 0.073(2) 0.0561(18) 0.0065(16) 0.0095(15) -0.0040(15)
    C12 0.079(2) 0.085(2) 0.082(3) 0.0180(19) 0.020(2) -0.0061(19)
    C13 0.067(2) 0.076(2) 0.097(3) 0.0186(17) 0.0053(19) 0.010(2)
    C14 0.0655(19) 0.0607(18) 0.073(2) 0.0051(15) -0.0035(16) 0.0097(16)
    C15 0.0709(19) 0.0603(17) 0.0510(17) 0.0113(15) 0.0013(14) 0.0012(14)
    C16 0.089(3) 0.093(3) 0.088(3) 0.022(3) -0.026(2) 0.014(3)
    Cl1 0.0863(8) 0.2456(18) 0.1022(9) -0.0409(9) 0.0265(6) -0.0419(10)
    F1 0.192(3) 0.173(3) 0.0640(15) 0.027(2) 0.0439(17) 0.0278(16)
    F2 0.109(2) 0.251(4) 0.0706(15) 0.001(2) -0.0003(14) -0.0609(19)
    F3 0.152(2) 0.133(2) 0.0976(19) 0.0426(18) 0.0355(16) -0.0290(15)
    N1 0.0674(15) 0.0694(15) 0.0320(11) 0.0117(12) -0.0038(10) -0.0053(10)
    O1 0.0720(13) 0.0879(15) 0.0323(10) 0.0193(11) -0.0052(9) -0.0060(9)
    F4 0.088(5) 0.259(15) 0.142(8) 0.039(7) -0.058(5) -0.037(9)
    F5 0.34(2) 0.183(14) 0.107(10) -0.117(14) -0.092(13) 0.088(10)
    F6 0.200(14) 0.154(14) 0.093(6) 0.098(13) -0.076(9) -0.054(9)
    F4' 0.188(13) 0.145(10) 0.122(6) 0.105(11) -0.031(9) 0.024(7)
    F5' 0.116(5) 0.212(11) 0.068(3) 0.017(7) -0.009(3) 0.024(6)
    F6' 0.239(17) 0.142(13) 0.139(10) -0.088(13) -0.094(11) 0.044(9)
_geom_special_details
;
All e.s.d.'s (except the e.s.d. in the dihedral angle between two l.s. planes)
are estimated using the full covariance matrix. The cell e.s.d.'s are taken
into account individually in the estimation of e.s.d.'s in distances, angles
and torsion angles; correlations between e.s.d.'s in cell parameters are only
used when they are defined by crystal symmetry. An approximate (isotropic)
treatment of cell e.s.d.'s is used for estimating e.s.d.'s involving l.s.
planes.
;
loop_
    _geom_bond_atom_site_label_1
    _geom_bond_atom_site_label_2
    _geom_bond_site_symmetry_2
    _geom_bond_distance
    _geom_bond_publ_flag
    C1 F2 . 1.305(5) ?
    C1 F3 . 1.319(4) ?
    C1 F1 . 1.321(5) ?
    C1 C2 . 1.483(5) ?
    C2 C3 . 1.309(4) ?
    C2 Cl1 . 1.704(4) ?
    C3 C4 . 1.462(4) ?
    C3 H3 . 0.9300 ?
    C4 C5 . 1.507(4) ?
    C4 C6 . 1.522(4) ?
    C4 H4 . 0.9800 ?
    C5 C7 . 1.500(5) ?
    C5 C6 . 1.509(4) ?
    C5 C8 . 1.525(5) ?
    C8 H8B . 0.9600 ?
    C8 H8A . 0.9600 ?
    C8 H8C . 0.9600 ?
    C7 H7A . 0.9600 ?
    C7 H7B . 0.9600 ?
    C7 H7C . 0.9600 ?
    C6 C9 . 1.481(4) ?
    C6 H6 . 0.9800 ?
    C9 O1 . 1.221(3) ?
    C9 N1 . 1.351(3) ?
    C10 C15 . 1.378(4) ?
    C10 C11 . 1.387(4) ?
    C10 N1 . 1.411(3) ?
    C11 C12 . 1.367(5) ?
    C11 H11 . 0.9300 ?
    C12 C13 . 1.376(5) ?
    C12 H12 . 0.9300 ?
    C13 C14 . 1.375(5) ?
    C13 H13 . 0.9300 ?
    C14 C15 . 1.380(4) ?
    C14 C16 . 1.502(5) ?
    C15 H15 . 0.9300 ?
    C16 F5 . 1.230(10) ?
    C16 F6 . 1.242(11) ?
    C16 F4' . 1.246(9) ?
    C16 F6' . 1.258(12) ?
    C16 F4 . 1.352(10) ?
    C16 F5' . 1.381(10) ?
    N1 H1 . 0.8600 ?
loop_
    _geom_angle_atom_site_label_1
    _geom_angle_atom_site_label_2
    _geom_angle_atom_site_label_3
    _geom_angle_site_symmetry_1
    _geom_angle_site_symmetry_3
    _geom_angle
    _geom_angle_publ_flag
    F2 C1 F3 . . 108.2(4) ?
    F2 C1 F1 . . 106.3(4) ?
    F3 C1 F1 . . 104.8(3) ?
    F2 C1 C2 . . 112.0(3) ?
    F3 C1 C2 . . 111.9(3) ?
    F1 C1 C2 . . 113.3(4) ?
    C3 C2 C1 . . 123.7(3) ?
    C3 C2 Cl1 . . 123.3(3) ?
    C1 C2 Cl1 . . 112.9(3) ?
    C2 C3 C4 . . 126.0(3) ?
    C2 C3 H3 . . 117.0 ?
    C4 C3 H3 . . 117.0 ?
    C3 C4 C5 . . 121.8(3) ?
    C3 C4 C6 . . 122.9(2) ?
    C5 C4 C6 . . 59.8(2) ?
    C3 C4 H4 . . 114.0 ?
    C5 C4 H4 . . 114.0 ?
    C6 C4 H4 . . 114.0 ?
    C7 C5 C4 . . 119.9(3) ?
    C7 C5 C6 . . 119.1(3) ?
    C4 C5 C6 . . 60.6(2) ?
    C7 C5 C8 . . 115.5(4) ?
    C4 C5 C8 . . 115.9(3) ?
    C6 C5 C8 . . 114.7(3) ?
    C5 C8 H8B . . 109.5 ?
    C5 C8 H8A . . 109.5 ?
    H8B C8 H8A . . 109.5 ?
    C5 C8 H8C . . 109.5 ?
    H8B C8 H8C . . 109.5 ?
    H8A C8 H8C . . 109.5 ?
    C5 C7 H7A . . 109.5 ?
    C5 C7 H7B . . 109.5 ?
    H7A C7 H7B . . 109.5 ?
    C5 C7 H7C . . 109.5 ?
    H7A C7 H7C . . 109.5 ?
    H7B C7 H7C . . 109.5 ?
    C9 C6 C5 . . 121.5(3) ?
    C9 C6 C4 . . 123.0(2) ?
    C5 C6 C4 . . 59.6(2) ?
    C9 C6 H6 . . 114.1 ?
    C5 C6 H6 . . 114.1 ?
    C4 C6 H6 . . 114.1 ?
    O1 C9 N1 . . 123.5(2) ?
    O1 C9 C6 . . 124.4(2) ?
    N1 C9 C6 . . 112.0(2) ?
    C15 C10 C11 . . 119.7(3) ?
    C15 C10 N1 . . 123.9(3) ?
    C11 C10 N1 . . 116.3(3) ?
    C12 C11 C10 . . 120.0(3) ?
    C12 C11 H11 . . 120.0 ?
    C10 C11 H11 . . 120.0 ?
    C11 C12 C13 . . 120.7(3) ?
    C11 C12 H12 . . 119.7 ?
    C13 C12 H12 . . 119.7 ?
    C14 C13 C12 . . 119.2(3) ?
    C14 C13 H13 . . 120.4 ?
    C12 C13 H13 . . 120.4 ?
    C13 C14 C15 . . 120.9(3) ?
    C13 C14 C16 . . 120.1(3) ?
    C15 C14 C16 . . 119.0(3) ?
    C10 C15 C14 . . 119.4(3) ?
    C10 C15 H15 . . 120.3 ?
    C14 C15 H15 . . 120.3 ?
    F5 C16 F6 . . 113.5(12) ?
    F5 C16 F4' . . 51.8(11) ?
    F6 C16 F4' . . 128.8(9) ?
    F5 C16 F6' . . 132.7(8) ?
    F6 C16 F6' . . 37.9(10) ?
    F4' C16 F6' . . 110.0(9) ?
    F5 C16 F4 . . 104.5(11) ?
    F6 C16 F4 . . 101.7(9) ?
    F4' C16 F4 . . 53.9(6) ?
    F6' C16 F4 . . 65.7(9) ?
    F5 C16 F5' . . 54.8(12) ?
    F6 C16 F5' . . 65.5(8) ?
    F4' C16 F5' . . 102.4(8) ?
    F6' C16 F5' . . 101.0(10) ?
    F4 C16 F5' . . 139.2(7) ?
    F5 C16 C14 . . 112.4(6) ?
    F6 C16 C14 . . 114.7(6) ?
    F4' C16 C14 . . 115.8(7) ?
    F6' C16 C14 . . 114.4(7) ?
    F4 C16 C14 . . 108.9(6) ?
    F5' C16 C14 . . 111.6(5) ?
    C9 N1 C10 . . 129.3(2) ?
    C9 N1 H1 . . 115.4 ?
    C10 N1 H1 . . 115.4 ?
loop_
    _geom_torsion_atom_site_label_1
    _geom_torsion_atom_site_label_2
    _geom_torsion_atom_site_label_3
    _geom_torsion_atom_site_label_4
    _geom_torsion_site_symmetry_1
    _geom_torsion_site_symmetry_2
    _geom_torsion_site_symmetry_3
    _geom_torsion_site_symmetry_4
    _geom_torsion
    _geom_torsion_publ_flag
    F2 C1 C2 C3 . . . . 5.3(6) ?
    F3 C1 C2 C3 . . . . -116.4(4) ?
    F1 C1 C2 C3 . . . . 125.5(4) ?
    F2 C1 C2 Cl1 . . . . -176.8(3) ?
    F3 C1 C2 Cl1 . . . . 61.6(4) ?
    F1 C1 C2 Cl1 . . . . -56.6(4) ?
    C1 C2 C3 C4 . . . . 175.5(3) ?
    Cl1 C2 C3 C4 . . . . -2.2(5) ?
    C2 C3 C4 C5 . . . . -153.3(3) ?
    C2 C3 C4 C6 . . . . 134.5(4) ?
    C3 C4 C5 C7 . . . . -3.5(5) ?
    C6 C4 C5 C7 . . . . 108.7(3) ?
    C3 C4 C5 C6 . . . . -112.3(3) ?
    C3 C4 C5 C8 . . . . 142.7(3) ?
    C6 C4 C5 C8 . . . . -105.0(4) ?
    C7 C5 C6 C9 . . . . 2.4(4) ?
    C4 C5 C6 C9 . . . . 112.4(3) ?
    C8 C5 C6 C9 . . . . -140.6(3) ?
    C7 C5 C6 C4 . . . . -110.0(3) ?
    C8 C5 C6 C4 . . . . 107.0(3) ?
    C3 C4 C6 C9 . . . . 0.5(5) ?
    C5 C4 C6 C9 . . . . -109.9(3) ?
    C3 C4 C6 C5 . . . . 110.4(4) ?
    C5 C6 C9 O1 . . . . -65.5(4) ?
    C4 C6 C9 O1 . . . . 6.5(5) ?
    C5 C6 C9 N1 . . . . 113.7(3) ?
    C4 C6 C9 N1 . . . . -174.3(3) ?
    C15 C10 C11 C12 . . . . 0.4(5) ?
    N1 C10 C11 C12 . . . . 179.9(3) ?
    C10 C11 C12 C13 . . . . -0.2(5) ?
    C11 C12 C13 C14 . . . . 0.3(6) ?
    C12 C13 C14 C15 . . . . -0.7(5) ?
    C12 C13 C14 C16 . . . . 179.4(4) ?
    C11 C10 C15 C14 . . . . -0.7(4) ?
    N1 C10 C15 C14 . . . . 179.8(3) ?
    C13 C14 C15 C10 . . . . 0.9(5) ?
    C16 C14 C15 C10 . . . . -179.2(3) ?
    C13 C14 C16 F5 . . . . 83(2) ?
    C15 C14 C16 F5 . . . . -97(2) ?
    C13 C14 C16 F6 . . . . -145.8(15) ?
    C15 C14 C16 F6 . . . . 34.3(16) ?
    C13 C14 C16 F4' . . . . 25.6(15) ?
    C15 C14 C16 F4' . . . . -154.3(14) ?
    C13 C14 C16 F6' . . . . -103.9(18) ?
    C15 C14 C16 F6' . . . . 76.2(18) ?
    C13 C14 C16 F4 . . . . -32.7(14) ?
    C15 C14 C16 F4 . . . . 147.4(14) ?
    C13 C14 C16 F5' . . . . 142.2(12) ?
    C15 C14 C16 F5' . . . . -37.7(13) ?
    O1 C9 N1 C10 . . . . 0.8(5) ?
    C6 C9 N1 C10 . . . . -178.4(3) ?
    C15 C10 N1 C9 . . . . -5.4(5) ?
    C11 C10 N1 C9 . . . . 175.1(3) ?
loop_
    _geom_hbond_atom_site_label_D
    _geom_hbond_atom_site_label_H
    _geom_hbond_atom_site_label_A
    _geom_hbond_site_symmetry_A
    _geom_hbond_distance_DH
    _geom_hbond_distance_HA
    _geom_hbond_distance_DA
    _geom_hbond_angle_DHA
    N1 H1 O1 4_566 0.86 2.15 2.974(3) 161
data_global
_journal_date_recd_electronic     2012-05-08
_journal_date_accepted     2012-05-08
_journal_name_full     'Acta Crystallographica, Section E'
_journal_year     2012
_journal_volume     68
_journal_issue      6
_journal_page_first     o1743
_journal_page_last     o1743
_journal_paper_category     QO
_journal_paper_doi     10.1107/S1600536812020922
_journal_coeditor_code     TK5094
_publ_contact_author
;
Dr. Guo-Wu Rao
College of Pharmaceutical Science
Zhejiang University of Technology
Hangzhou, 310014
People's Republic of China
;
_publ_contact_author_email     'rgw@zjut.edu.cn'
_publ_section_title
;\
3-(2-Chloro-3,3,3-trifluoroprop-1-en-1-yl)-2,2-dimethyl-<i>N</i>-[3-\
(trifluoromethyl)phenyl]cyclopropanecarboxamide
;
loop_
    _publ_author_name
    _publ_author_address
    'Guo-Wu Rao'
;
College of Pharmaceutical Science
Zhejiang University of Technology
Hangzhou, 310014
People's Republic of China
;
    'Xiao-Min Li'
;
College of Pharmaceutical Science
Zhejiang University of Technology
Hangzhou, 310014
People's Republic of China
;
    'Na-Bo Sun'
;
College of Biology and Environmental Engineering,
Zhejiang Shuren University
Hangzhou, 310015
People's Republic of China
;
