# Supplementary material for: 3-(2-Chloro-3,3,3-trifluoro­prop-1-en-1-yl)-2,2-dimethyl-N-[3-(trifluoro­meth­yl)phen­yl]cyclo­propane­carboxamide
Source: Acta Crystallogr Sect E Struct Rep Online. 2012 May 16;68(Pt 6):o1743. doi: 10.1107/S1600536812020922 (PMC3379330; doi:10.1107/S1600536812020922)
Supplement: Supplementary file 2 [file e-68-o1743-Isup2.hkl]

#
# h,k,l, Fc-squared, Fo-squared, sigma(Fo-squared) and status flag
#
data_I
_shelx_title ' 120429b in P2(1)/c'
_shelx_refln_list_code          4
_shelx_F_calc_maximum      206.08
_exptl_crystal_F_000       784.00
_reflns_d_resolution_high  0.8403
 
loop_
 _symmetry_equiv_pos_as_xyz
 'x, y, z'
 '-x, y+1/2, -z+1/2'
 '-x, -y, -z'
 'x, -y-1/2, z-1/2'
 
_cell_length_a    11.0057
_cell_length_b    16.6991
_cell_length_c     9.6592
_cell_angle_alpha  90.000
_cell_angle_beta   93.009
_cell_angle_gamma  90.000
 
_shelx_F_squared_multiplier     1.000
 
loop_
 _refln_index_h
 _refln_index_k
 _refln_index_l
 _refln_F_squared_calc
 _refln_F_squared_meas
 _refln_F_squared_sigma
 _refln_observed_status
   1   0   0      986.59      798.33     20.94 o
   2   0   0     1704.30     1889.15     49.05 o
   3   0   0     2502.22     2788.91     72.46 o
   4   0   0        2.43       10.32      0.91 o
   5   0   0     2787.90     2988.69     64.74 o
   6   0   0     2366.47     2288.18     50.00 o
   7   0   0        1.65        1.36      0.99 o
   8   0   0      192.92      174.56      6.72 o
   9   0   0      533.24      518.38     22.61 o
  10   0   0       51.09       42.54      5.06 o
  11   0   0        0.15       -1.06      2.56 o
  12   0   0       86.96      114.89      8.52 o
  13   0   0       18.23       31.24      5.34 o
   1   1   0      199.41      204.54      3.64 o
   2   1   0      790.72      769.11     12.99 o
   3   1   0       55.02       57.06      1.41 o
   4   1   0     1495.97     1527.79     25.70 o
   5   1   0       61.62       53.89      3.25 o
   6   1   0     1291.59     1257.68     19.81 o
   7   1   0        0.76        3.00      0.89 o
   8   1   0      136.01      119.19      3.22 o
   9   1   0        7.02        4.48      1.59 o
  10   1   0       83.56       80.17      4.55 o
  11   1   0       20.36       22.53      3.15 o
  12   1   0       28.47       38.42      3.90 o
  13   1   0        3.97       10.64      2.68 o
   1   2   0     4019.88     3955.13     65.67 o
   2   2   0     3580.20     3715.02     61.30 o
   3   2   0       22.08       17.01      0.95 o
   4   2   0     1073.19     1026.18     17.53 o
   5   2   0      103.18      118.05      3.02 o
   6   2   0        2.20        2.78      2.70 o
   7   2   0      237.45      185.25      4.19 o
   8   2   0        0.63        0.70      0.98 o
   9   2   0      110.02       88.90      4.59 o
  10   2   0        1.39       -1.39      2.57 o
  11   2   0        0.77       -0.04      1.88 o
  12   2   0        0.76        4.80      2.15 o
  13   2   0        1.10        6.08      2.22 o
   1   3   0     2227.24     2221.65     36.86 o
   2   3   0     6110.53     6538.85    107.62 o
   3   3   0        4.40        5.93      0.55 o
   4   3   0      448.26      477.70      8.55 o
   5   3   0      136.16      159.81      3.49 o
   6   3   0      269.28      254.58      5.20 o
   7   3   0      194.84      184.53      4.91 o
   8   3   0       16.75       18.14      1.45 o
   9   3   0       26.66       34.87      2.64 o
  10   3   0        1.18       -1.71      1.71 o
  11   3   0        4.54        5.93      2.24 o
  12   3   0        1.89        2.72      2.09 o
   0   4   0    36988.95    32474.90    700.04 o
   1   4   0     9266.36     9324.16    141.17 o
   2   4   0    15574.19    16053.85    294.39 o
   3   4   0     2378.54     2421.58     40.34 o
   4   4   0       26.16       15.01      1.12 o
   5   4   0      738.44      737.40     13.03 o
   6   4   0      192.92      213.05      5.95 o
   7   4   0      197.50      170.24      4.63 o
   8   4   0      421.95      436.36      8.58 o
   9   4   0      102.40      131.81      4.08 o
  10   4   0        8.98        1.13      1.85 o
  11   4   0       16.49        6.69      2.36 o
  12   4   0       65.49       74.31      5.00 o
   1   5   0        0.23        1.03      0.39 o
   2   5   0     1879.45     1891.57     32.64 o
   3   5   0      707.04      673.72     13.01 o
   4   5   0        3.15        3.61      1.28 o
   5   5   0      490.76      600.11     10.84 o
   6   5   0      438.60      455.10      8.69 o
   7   5   0       36.87       45.89      2.73 o
   8   5   0      208.72      240.54      5.40 o
   9   5   0        5.52        3.23      1.30 o
  10   5   0        7.67        6.36      2.17 o
  11   5   0        5.09        9.84      2.39 o
  12   5   0        0.05       -1.80      1.95 o
   0   6   0      106.68       93.72      4.00 o
   1   6   0     2061.40     2126.35     35.81 o
   2   6   0      221.58      261.46      4.95 o
   3   6   0     1347.21     1379.42     23.41 o
   4   6   0       13.84        6.31      0.83 o
   5   6   0        0.08        0.44      0.70 o
   6   6   0      189.85      182.57      4.15 o
   7   6   0       36.92       43.39      2.18 o
   8   6   0       70.66       53.85      2.39 o
   9   6   0       33.29       31.96      4.46 o
  10   6   0       49.76       42.44      4.42 o
  11   6   0        1.56        2.63      2.13 o
  12   6   0        3.52        6.54      2.28 o
   1   7   0      116.08      108.93      2.54 o
   2   7   0     2960.67     3008.41     55.99 o
   3   7   0      474.77      494.61      8.96 o
   4   7   0      122.70      129.28      3.58 o
   5   7   0       46.65       54.13      3.89 o
   6   7   0        0.03        2.71      0.90 o
   7   7   0       71.94       82.56      2.67 o
   8   7   0       54.69       48.91      2.23 o
   9   7   0        8.39       11.87      1.67 o
  10   7   0        0.94        5.87      3.20 o
  11   7   0        7.81        4.93      2.31 o
  12   7   0        0.87        7.13      2.42 o
   0   8   0        0.66        5.39      0.74 o
   1   8   0        0.95       -0.72      0.72 o
   2   8   0      933.35     1047.64     20.22 o
   3   8   0        8.84        7.91      0.91 o
   4   8   0      393.75      432.24      9.93 o
   5   8   0      239.64      263.18      5.49 o
   6   8   0       94.15       80.84      5.49 o
   7   8   0       54.62       52.64      2.25 o
   8   8   0        0.68        1.20      1.16 o
   9   8   0       22.73       27.35      2.18 o
  10   8   0       41.49       32.22      2.73 o
  11   8   0        4.05        3.77      2.14 o
   1   9   0      544.70      480.36      8.91 o
   2   9   0      881.52      817.18     24.31 o
   3   9   0      165.49      118.93      3.54 o
   4   9   0        0.25       -1.08      1.08 o
   5   9   0       15.36       35.71      1.74 o
   6   9   0      121.23      111.54      5.15 o
   7   9   0      127.01      132.20      3.64 o
   8   9   0       12.03       22.08      3.38 o
   9   9   0       27.20       36.57      2.97 o
  10   9   0        1.15        0.73      2.38 o
  11   9   0        1.09        7.62      3.59 o
   0  10   0        0.49        2.52      1.58 o
   1  10   0      218.86      197.52      4.28 o
   2  10   0        0.10       -0.71      0.75 o
   3  10   0        3.03        1.60      0.91 o
   4  10   0      125.68      149.45      6.67 o
   5  10   0      174.50      152.49      6.51 o
   6  10   0        0.11        0.24      1.14 o
   7  10   0        1.88        9.96      1.59 o
   8  10   0        1.81        1.29      1.29 o
   9  10   0        8.23       11.22      2.18 o
  10  10   0        0.13        1.54      4.19 o
  11  10   0        0.24        4.59      3.42 o
   1  11   0       45.37       50.83      2.44 o
   2  11   0       48.42       40.11      2.59 o
   3  11   0       15.89       12.45      1.77 o
   4  11   0       13.58       18.41      1.89 o
   5  11   0      260.52      250.07      6.29 o
   6  11   0       99.67       94.69      3.45 o
   7  11   0       40.80       44.07      2.59 o
   8  11   0        4.37        2.25      3.41 o
   9  11   0       13.68       28.89      2.83 o
  10  11   0        0.40        2.01      2.10 o
   0  12   0      251.90      220.84      8.23 o
   1  12   0       68.48       64.17      3.26 o
   2  12   0       12.46        7.90      1.65 o
   3  12   0      120.46      124.97      4.67 o
   4  12   0        0.46       -0.29      1.31 o
   5  12   0        0.00        1.68      1.46 o
   6  12   0        6.10        5.52      1.78 o
   7  12   0       10.91       11.45      2.15 o
   8  12   0        7.65        8.62      2.69 o
   9  12   0        1.55        0.81      2.17 o
  10  12   0       11.65       17.16      4.28 o
   1  13   0        2.79        0.66      1.44 o
   2  13   0       58.45       74.97      3.69 o
   3  13   0       49.27       56.81      6.65 o
   4  13   0       71.67       67.99      3.76 o
   5  13   0       16.91       21.71      2.53 o
   6  13   0        5.53        2.21      1.72 o
   7  13   0        0.50       -1.52      1.52 o
   8  13   0        7.29        3.64      2.42 o
   9  13   0        0.07        0.34      2.37 o
   0  14   0       43.93       40.59      3.71 o
   1  14   0        7.11       14.16      2.09 o
   2  14   0       40.54       40.54      3.11 o
   3  14   0      105.82      108.59      4.91 o
   4  14   0       25.27       28.21      3.07 o
   5  14   0        0.49        0.74      1.64 o
   6  14   0        0.51       -0.44      1.64 o
   7  14   0        1.68        6.18      2.85 o
   8  14   0        0.11        1.76      3.38 o
   9  14   0        1.53        2.93      5.35 o
   1  15   0        0.10       -1.42      1.42 o
   2  15   0        0.19        4.73      1.83 o
   3  15   0       49.12       58.47      3.83 o
   4  15   0       47.85       49.04      4.08 o
   5  15   0        3.30        3.09      1.90 o
   6  15   0        1.48        2.48      2.03 o
   7  15   0        0.09        0.58      1.81 o
   8  15   0        4.80       11.67      4.20 o
   0  16   0        4.34        0.31      2.78 o
   1  16   0        2.14        3.76      1.75 o
   2  16   0       31.55       38.59      3.70 o
   3  16   0        4.16        0.58      2.00 o
   4  16   0        0.38        3.35      1.84 o
   5  16   0        0.79        1.28      1.80 o
   6  16   0        0.02       -1.78      1.78 o
   7  16   0        0.06        0.94      1.98 o
   1  17   0        4.72        5.97      2.19 o
   2  17   0       36.33       38.99      3.59 o
   3  17   0        0.21        1.62      2.18 o
   4  17   0        0.38        3.37      1.94 o
   5  17   0        1.23        5.50      2.62 o
   6  17   0        0.65        1.93      1.94 o
   0  18   0        1.94        2.17      3.14 o
   1  18   0       42.50       37.30      4.50 o
   2  18   0       11.46       13.13      2.49 o
   3  18   0        4.67        5.16      2.34 o
   4  18   0        6.83       11.84      2.46 o
   5  18   0        6.54        6.85      2.31 o
   1  19   0        8.68       12.54      3.12 o
   2  19   0       11.13       14.70      4.40 o
   3  19   0        0.76        3.94      2.06 o
 -13   1   1        0.06       -0.89      1.92 o
 -12   1   1       12.10       15.80      2.95 o
 -11   1   1       10.12        8.36      2.53 o
 -10   1   1       56.45       58.19      3.84 o
  -9   1   1      113.59      108.18      5.01 o
  -8   1   1      385.42      377.79      7.49 o
  -7   1   1       84.85      111.88      3.21 o
  -6   1   1       34.00       51.71      2.21 o
  -5   1   1      734.30      768.95     14.74 o
  -4   1   1       83.25       69.93      3.00 o
  -3   1   1      240.82      290.25      5.72 o
  -2   1   1     2437.88     2296.69     42.16 o
   0   1   1       21.32       24.78      1.32 o
   1   1   1      626.84      555.52     10.57 o
   2   1   1     5620.61     5799.57     95.47 o
   3   1   1        1.37        2.40      1.06 o
   4   1   1      664.08      760.65     12.11 o
   5   1   1        6.59        0.97      0.76 o
   6   1   1        0.01        1.31      0.97 o
   7   1   1        5.93        9.90      1.67 o
   8   1   1       35.31       37.77      2.86 o
   9   1   1       29.64       32.33      2.28 o
  10   1   1       50.87       47.15      3.25 o
  11   1   1        1.37        0.75      2.09 o
  12   1   1        0.41        3.13      2.15 o
 -13   2   1        2.33        7.06      2.51 o
 -12   2   1        8.27       14.12      2.75 o
 -11   2   1        0.72        4.16      2.17 o
 -10   2   1        1.29        2.38      1.99 o
  -9   2   1      272.51      268.15      7.57 o
  -8   2   1      505.32      428.91      9.32 o
  -7   2   1        0.24        1.73      0.92 o
  -6   2   1       40.05       61.16      2.12 o
  -5   2   1      661.89      645.86     11.35 o
  -4   2   1     2459.12     2472.39     41.13 o
  -3   2   1     2462.69     2405.15     39.93 o
  -2   2   1    42468.52    38238.35    895.59 o
  -1   2   1     8347.40     8202.81    202.75 o
   0   2   1        2.91        2.05      0.68 o
   1   2   1    14219.35    14202.86    401.40 o
   2   2   1     2321.65     2613.51     43.41 o
   3   2   1       89.42       75.48      1.83 o
   4   2   1      211.11      191.81      3.94 o
   5   2   1       26.12       24.59      0.99 o
   6   2   1     1070.09     1082.81     17.25 o
   7   2   1     1263.26     1369.99     30.75 o
   8   2   1        0.03        1.14      1.65 o
   9   2   1       35.96       39.21      2.48 o
  10   2   1        0.32        3.30      1.61 o
  11   2   1       27.24       45.81      4.13 o
  12   2   1       17.07       27.61      5.88 o
 -12   3   1       10.17       21.03      3.69 o
 -11   3   1       21.45       30.28      4.72 o
 -10   3   1        0.22        4.28      3.21 o
  -9   3   1       89.75       74.45      3.74 o
  -8   3   1      528.00      490.35     13.82 o
  -7   3   1      418.14      403.74      7.71 o
  -6   3   1        8.13       10.02      0.95 o
  -5   3   1      460.53      531.55     11.39 o
  -4   3   1      330.05      391.96      7.51 o
  -3   3   1       27.29       28.23      1.03 o
  -2   3   1    10896.34    10924.30    179.60 o
  -1   3   1     5234.57     5372.82     88.62 o
   0   3   1       49.46       48.85      1.56 o
   1   3   1     3647.83     3901.38     64.97 o
   2   3   1      736.52      690.08     10.91 o
   3   3   1       82.45       60.09      1.63 o
   4   3   1     6434.41     6584.41    121.30 o
   5   3   1        7.45        1.34      0.69 o
   6   3   1      159.55      159.15      4.03 o
   7   3   1      145.20      129.69      5.21 o
   8   3   1       27.51       29.01      1.75 o
   9   3   1      200.54      198.47      6.71 o
  10   3   1      113.24      105.77      5.44 o
  11   3   1        0.38        0.90      1.94 o
  12   3   1        0.47        3.98      2.19 o
 -12   4   1        9.67       10.94      2.62 o
 -11   4   1       53.20       45.02      3.90 o
 -10   4   1        5.84       12.32      2.47 o
  -9   4   1      172.91      129.78      4.58 o
  -8   4   1      105.76      108.13      3.44 o
  -7   4   1       15.06       16.11      1.24 o
  -6   4   1      136.44      117.38      2.90 o
  -5   4   1        1.83        2.20      0.65 o
  -4   4   1      131.60      112.30      3.43 o
  -3   4   1        2.29        1.94      0.54 o
  -2   4   1       73.73       58.28      1.45 o
  -1   4   1     3853.60     3987.67     74.88 o
   0   4   1     1849.67     1891.83     40.61 o
   1   4   1     1597.63     1536.62     25.98 o
   2   4   1      478.09      506.27      8.19 o
   3   4   1      127.17      139.50      3.11 o
   4   4   1     1116.31     1167.60     20.07 o
   5   4   1      152.85      109.94      2.85 o
   6   4   1      141.87      113.95      6.58 o
   7   4   1       73.70       61.97      2.25 o
   8   4   1        0.46       -0.12      1.25 o
   9   4   1       63.34       67.07      3.05 o
  10   4   1       74.60       73.71      3.76 o
  11   4   1        0.01        0.08      2.49 o
  12   4   1        3.59        7.97      2.84 o
 -12   5   1        9.71        9.41      2.70 o
 -11   5   1        0.72        2.41      4.62 o
 -10   5   1       42.21       30.03      6.70 o
  -9   5   1       15.65       27.05      2.26 o
  -8   5   1      217.99      234.58      6.16 o
  -7   5   1      204.90      187.84      5.09 o
  -6   5   1       11.94        9.61      1.02 o
  -5   5   1      587.06      595.24     10.68 o
  -4   5   1       50.93       34.39      4.40 o
  -3   5   1      289.54      347.63      6.38 o
  -2   5   1     9486.39     9637.64    158.68 o
  -1   5   1       61.69       55.23      1.39 o
   0   5   1      434.85      540.18     12.23 o
   1   5   1        0.02        1.05      0.84 o
   2   5   1       19.63       14.65      0.80 o
   3   5   1      317.53      278.52      5.40 o
   4   5   1        3.74        1.72      0.66 o
   5   5   1      190.63      181.24      4.07 o
   6   5   1      166.90      158.06      3.83 o
   7   5   1        4.66        0.63      0.85 o
   8   5   1        0.23        3.15      1.06 o
   9   5   1        0.23        0.88      1.20 o
  10   5   1        8.37        5.28      1.74 o
  11   5   1       35.69       36.59      3.89 o
  12   5   1        3.13        8.79      4.59 o
 -12   6   1        2.31       13.45      2.80 o
 -11   6   1       18.44        9.84      2.54 o
 -10   6   1       37.47       45.34      3.00 o
  -9   6   1       92.61       89.58      3.83 o
  -8   6   1       13.24       15.73      1.66 o
  -7   6   1      811.17      881.99     15.74 o
  -6   6   1        3.88        6.82      0.97 o
  -5   6   1      152.55      152.53      3.49 o
  -4   6   1     1237.65     1365.20     23.23 o
  -3   6   1      420.90      398.69      7.26 o
  -2   6   1       58.76       88.11      3.07 o
  -1   6   1      757.62      701.87     15.85 o
   0   6   1        2.20        7.84      1.01 o
   1   6   1        7.18        7.53      0.61 o
   2   6   1      354.07      403.77      7.46 o
   3   6   1     1881.52     2030.58     34.20 o
   4   6   1      887.84      983.71     19.75 o
   5   6   1        2.42        9.97      1.06 o
   6   6   1      524.96      609.89     11.33 o
   7   6   1        4.73       20.71      1.54 o
   8   6   1       69.52      101.97      3.17 o
   9   6   1       45.05       42.39      3.10 o
  10   6   1       18.13       16.01      2.34 o
  11   6   1       13.39       13.93      2.88 o
  12   6   1       25.95       34.91      4.31 o
 -12   7   1       19.71       32.87      3.67 o
 -11   7   1        6.44       10.14      2.58 o
 -10   7   1        8.98       17.19      3.89 o
  -9   7   1        2.35       -0.55      1.34 o
  -8   7   1      117.11      121.93      3.86 o
  -7   7   1        0.03        2.26      1.01 o
  -6   7   1       92.51       89.85      2.63 o
  -5   7   1       95.40       67.52      4.22 o
  -4   7   1     3725.04     3663.36     61.02 o
  -3   7   1     2218.31     2375.93     39.78 o
  -2   7   1        2.88        3.46      0.57 o
  -1   7   1      285.68      281.00      6.70 o
   0   7   1      157.97      145.60      3.57 o
   1   7   1     1719.25     1725.47     29.35 o
   2   7   1      104.48      124.57      3.69 o
   3   7   1        0.16        3.21      0.73 o
   4   7   1     1062.78     1294.84     22.36 o
   5   7   1       80.49       86.78      2.60 o
   6   7   1      122.17      120.37      3.37 o
   7   7   1       13.78       20.15      1.56 o
   8   7   1        2.39        2.78      1.11 o
   9   7   1      122.45      127.47      6.22 o
  10   7   1       52.67       55.03      7.53 o
  11   7   1        0.67        6.47      3.89 o
  12   7   1        1.32        9.75      4.52 o
 -11   8   1        3.11        3.36      2.13 o
 -10   8   1       31.59       36.41      2.90 o
  -9   8   1       16.91       23.03      2.27 o
  -8   8   1      106.02       94.60      3.35 o
  -7   8   1      214.24      235.24      5.24 o
  -6   8   1       90.05       64.46      2.28 o
  -5   8   1       96.27      120.64      3.09 o
  -4   8   1      275.22      289.18      5.76 o
  -3   8   1      324.24      320.20      6.15 o
  -2   8   1       42.54       58.90      2.13 o
  -1   8   1      706.87      733.31     16.74 o
   0   8   1       83.29       90.89      3.21 o
   1   8   1       51.06       40.40      1.87 o
   2   8   1       56.78       33.69      1.45 o
   3   8   1      205.87      197.83      4.87 o
   4   8   1       39.91       54.40      4.92 o
   5   8   1       15.39       28.79      5.61 o
   6   8   1       93.71       79.65      2.62 o
   7   8   1       16.30       12.86      1.39 o
   8   8   1      197.05      201.59      6.85 o
   9   8   1        4.54        1.33      1.14 o
  10   8   1        0.02        2.64      1.71 o
  11   8   1        5.50        8.50      2.40 o
 -11   9   1        0.41        0.33      2.92 o
 -10   9   1       35.97       36.74      5.58 o
  -9   9   1        1.72       -1.33      1.70 o
  -8   9   1        3.90        8.40      1.85 o
  -7   9   1       52.74       47.18      2.18 o
  -6   9   1       85.96       86.60      2.70 o
  -5   9   1       20.46       19.69      1.38 o
  -4   9   1      828.46      809.51     14.60 o
  -3   9   1      660.34      795.85     24.63 o
  -2   9   1       10.25       15.79      1.30 o
  -1   9   1      719.72      778.43     15.43 o
   0   9   1       64.92       54.46      2.06 o
   1   9   1      235.38      218.42      4.59 o
   2   9   1        4.36        8.53      0.94 o
   3   9   1        2.48        1.94      0.89 o
   4   9   1       25.52       24.86      1.68 o
   5   9   1       91.88      111.01      3.11 o
   6   9   1        3.67       -0.78      0.78 o
   7   9   1       11.55       17.86      1.61 o
   8   9   1        0.80       -0.53      1.05 o
   9   9   1        7.64       12.44      1.59 o
  10   9   1        8.67       11.63      2.18 o
  11   9   1       12.39       23.01      3.37 o
 -11  10   1        0.78        2.34      2.35 o
 -10  10   1       16.00       13.00      2.75 o
  -9  10   1        2.73        5.80      2.16 o
  -8  10   1       32.24       29.57      2.67 o
  -7  10   1       10.41       15.37      1.82 o
  -6  10   1      218.74      195.59      6.38 o
  -5  10   1      382.01      390.35      9.97 o
  -4  10   1      252.35      290.29      6.76 o
  -3  10   1        7.81        3.33      1.00 o
  -2  10   1       23.93       20.14      1.46 o
  -1  10   1       35.98       33.94      1.75 o
   0  10   1      276.74      282.28      6.75 o
   1  10   1      196.04      198.53      4.50 o
   2  10   1      437.04      505.10      9.55 o
   3  10   1      139.28      160.80      4.35 o
   4  10   1      261.37      233.82      5.94 o
   5  10   1        2.45        1.72      0.90 o
   6  10   1       96.53      104.58      4.30 o
   7  10   1       30.31       28.50      2.16 o
   8  10   1       60.35       63.93      5.00 o
   9  10   1        0.00        0.03      2.67 o
  10  10   1        2.69        3.51      2.25 o
  11  10   1       16.12       16.22      4.34 o
 -10  11   1       22.01       20.57      3.17 o
  -9  11   1        5.48        3.76      2.27 o
  -8  11   1        0.01        1.15      3.25 o
  -7  11   1       13.21       14.38      2.21 o
  -6  11   1        6.86        9.23      1.58 o
  -5  11   1      526.47      472.46     20.56 o
  -4  11   1       94.38      104.63      7.89 o
  -3  11   1      155.02      169.57      6.53 o
  -2  11   1      140.75      132.23      5.72 o
  -1  11   1       43.49       60.36      2.95 o
   0  11   1      228.18      180.39      5.63 o
   1  11   1       95.15      124.60      6.74 o
   2  11   1       52.88       59.24      2.69 o
   3  11   1        0.51       -0.06      1.19 o
   4  11   1       33.58       31.79      2.60 o
   5  11   1       31.21       39.27      2.30 o
   6  11   1        0.11        0.34      1.16 o
   7  11   1       89.09       95.35      3.62 o
   8  11   1       10.88       10.12      1.74 o
   9  11   1       19.66       18.51      2.48 o
  10  11   1        6.47        6.44      2.02 o
 -10  12   1        1.33        5.54      2.50 o
  -9  12   1        1.78       -1.16      1.72 o
  -8  12   1        4.37        9.54      2.13 o
  -7  12   1        6.25        2.18      1.75 o
  -6  12   1       80.98       89.14      3.46 o
  -5  12   1      194.75      200.57     10.73 o
  -4  12   1      134.08      126.95      7.10 o
  -3  12   1       10.28        9.57      1.70 o
  -2  12   1        9.82        6.41      1.49 o
  -1  12   1       19.12       20.86      2.26 o
   0  12   1      118.97      111.94      6.70 o
   1  12   1       26.17       27.20      2.08 o
   2  12   1       10.04       21.66      2.03 o
   3  12   1       88.78       66.50      5.03 o
   4  12   1       71.38       89.68      4.46 o
   5  12   1      132.56      102.56      4.58 o
   6  12   1       20.47       17.91      2.40 o
   7  12   1        8.71       12.46      2.23 o
   8  12   1        1.60       -0.64      1.61 o
   9  12   1        1.05        9.69      5.33 o
  10  12   1        4.03        4.36      2.57 o
  -9  13   1       13.29        9.65      3.98 o
  -8  13   1        3.93        6.26      2.77 o
  -7  13   1       23.96       12.33      2.99 o
  -6  13   1       50.96       57.54      3.67 o
  -5  13   1        0.49        2.88      1.69 o
  -4  13   1        9.18       20.55      2.34 o
  -3  13   1       12.79       13.91      2.05 o
  -2  13   1       12.37       14.32      1.97 o
  -1  13   1       12.47       13.72      1.95 o
   0  13   1       11.22        7.37      1.66 o
   1  13   1        1.23        4.90      1.32 o
   2  13   1      146.44      126.38      4.22 o
   3  13   1        0.04       -1.27      1.27 o
   4  13   1        1.87        1.31      1.53 o
   5  13   1       10.02       18.88      2.45 o
   6  13   1       19.27        9.05      2.16 o
   7  13   1        1.07        2.36      1.71 o
   8  13   1        1.24        5.67      3.27 o
   9  13   1        0.06        1.53      5.51 o
  -9  14   1        0.24        0.54      2.52 o
  -8  14   1        0.06        2.82      2.29 o
  -7  14   1        9.85        4.29      2.52 o
  -6  14   1        5.16        5.25      3.08 o
  -5  14   1        0.78        0.02      1.72 o
  -4  14   1      182.79      183.70     10.80 o
  -3  14   1        1.13        2.00      1.57 o
  -2  14   1        7.45        8.45      1.80 o
  -1  14   1       27.69       32.44      2.76 o
   0  14   1       77.14       80.95      4.11 o
   1  14   1       10.59        8.77      1.86 o
   2  14   1       92.52       92.96      9.19 o
   3  14   1        3.21        1.63      2.07 o
   4  14   1       43.59       44.36      3.42 o
   5  14   1       33.88       30.91      3.04 o
   6  14   1        0.01        0.86      1.68 o
   7  14   1        0.40        2.68      2.52 o
   8  14   1        1.37        7.08      2.27 o
   9  14   1       18.53       28.65      4.27 o
  -8  15   1       13.69       17.30      6.68 o
  -7  15   1       11.17       11.09      2.99 o
  -6  15   1        4.61        3.65      1.96 o
  -5  15   1        8.98       11.94      2.28 o
  -4  15   1       61.40       54.01      3.70 o
  -3  15   1       82.66       63.13      6.70 o
  -2  15   1       20.55       25.59      2.70 o
  -1  15   1       22.43       35.25      3.52 o
   0  15   1        6.46        8.09      2.83 o
   1  15   1        8.66        7.15      1.92 o
   2  15   1       16.02       13.86      2.29 o
   3  15   1       17.88       18.14      2.52 o
   4  15   1        1.87        3.39      1.85 o
   5  15   1        0.25       -0.82      1.58 o
   6  15   1        0.26       -0.60      1.70 o
   7  15   1        5.99        4.68      2.34 o
   8  15   1        1.94        2.34      1.93 o
  -7  16   1        0.13        2.51      2.63 o
  -6  16   1        0.16        5.87      2.24 o
  -5  16   1        9.04       13.80      2.49 o
  -4  16   1       21.50       26.42      2.97 o
  -3  16   1       98.61       91.95      4.53 o
  -2  16   1        3.29        6.51      2.59 o
  -1  16   1        2.00        1.56      2.05 o
   0  16   1        0.03       -0.44      1.54 o
   1  16   1        4.72        1.36      1.68 o
   2  16   1       59.92       59.44      5.12 o
   3  16   1       51.12       48.75      3.84 o
   4  16   1        6.27        3.78      1.94 o
   5  16   1        1.05        1.48      1.85 o
   6  16   1        6.60        4.71      2.12 o
   7  16   1        1.86        6.83      2.46 o
  -6  17   1        0.15        3.36      2.17 o
  -5  17   1        0.41        3.05      1.87 o
  -4  17   1        7.06       13.54      2.75 o
  -3  17   1        3.54        6.90      2.13 o
  -2  17   1       11.61       10.83      3.03 o
  -1  17   1        2.80        6.16      2.04 o
   0  17   1        2.42        3.85      1.91 o
   1  17   1        5.79       13.89      3.11 o
   2  17   1        9.14        8.30      2.69 o
   3  17   1        0.00       -1.88      1.93 o
   4  17   1        1.87        3.10      1.99 o
   5  17   1        0.05        2.75      2.09 o
   6  17   1        0.56        4.69      2.10 o
  -5  18   1        0.53        0.68      2.38 o
  -4  18   1        1.27        0.44      1.81 o
  -3  18   1       30.34       29.26      3.26 o
  -2  18   1       26.24       25.54      3.73 o
  -1  18   1        7.91        6.62      2.22 o
   0  18   1        0.05        5.54      2.09 o
   1  18   1       14.34       15.24      5.76 o
   2  18   1       13.74       13.92      3.30 o
   3  18   1       14.02       14.99      3.25 o
   4  18   1        6.46        7.51      4.19 o
   5  18   1        1.09        1.84      1.97 o
  -3  19   1       14.34       18.86      2.91 o
  -2  19   1        6.85       15.31      2.60 o
  -1  19   1        6.76        5.86      2.21 o
   0  19   1        0.23        0.02      6.16 o
   1  19   1        0.70        1.81      2.63 o
   2  19   1        0.75        6.31      2.86 o
   3  19   1        0.41        3.12      2.65 o
 -13   0   2        3.10        6.01      3.31 o
 -12   0   2        0.08       -0.22      2.95 o
 -11   0   2       17.12       34.41      5.01 o
 -10   0   2        3.06        6.18      3.09 o
  -9   0   2        8.23        7.06      1.86 o
  -8   0   2      384.65      355.50     15.83 o
  -7   0   2      709.20      822.82     32.77 o
  -6   0   2      865.80      841.93     24.36 o
  -5   0   2     2212.46     2181.43     56.98 o
  -4   0   2      390.76      443.63     17.97 o
  -3   0   2      704.83      603.51     23.71 o
  -2   0   2     1448.57     1655.69     43.40 o
  -1   0   2    12028.79    12433.26    320.09 o
   0   0   2     5160.96     4933.72    177.43 o
   1   0   2     8273.69     8562.75    306.85 o
   3   0   2     3711.64     3518.55    132.09 o
   4   0   2     1604.24     1549.67     41.56 o
   5   0   2     4587.11     4631.19    120.85 o
   6   0   2       80.36       66.27      3.81 o
   7   0   2        0.10        0.40      2.56 o
   8   0   2        5.88        7.01      1.92 o
   9   0   2        0.63        1.00      1.89 o
  10   0   2        2.94        8.56      3.00 o
  11   0   2       43.37       62.04      6.82 o
  12   0   2        3.05        4.09      2.95 o
 -12   1   2        7.74       10.20      2.54 o
 -11   1   2      215.15      204.98      8.06 o
 -10   1   2       27.78       23.78      2.81 o
  -9   1   2      308.11      304.32      8.37 o
  -8   1   2      145.25      174.93     10.34 o
  -7   1   2        7.02       14.74      1.85 o
  -6   1   2      299.09      286.53      6.01 o
  -5   1   2      152.07      208.21      4.78 o
  -4   1   2     3724.86     3806.21     80.96 o
  -3   1   2      367.19      317.77      8.82 o
  -2   1   2     1575.94     1584.50     29.31 o
  -1   1   2      179.49      166.28      3.54 o
   0   1   2     2106.92     2104.63     53.93 o
   1   1   2      225.78      250.41      7.39 o
   2   1   2     1974.20     1715.28     37.47 o
   3   1   2       31.30        9.95      0.93 o
   4   1   2     1700.42     1817.36     34.23 o
   5   1   2     1750.61     1889.46     32.16 o
   6   1   2       67.35       62.47      2.15 o
   7   1   2      581.54      559.46     12.01 o
   8   1   2        0.10       -0.88      0.88 o
   9   1   2       98.73       86.27      3.51 o
  10   1   2       33.72       39.39      3.26 o
  11   1   2       15.69        8.04      2.63 o
  12   1   2        7.62       18.38      4.69 o
 -12   2   2        0.31        0.10      1.94 o
 -11   2   2        0.13        3.00      2.13 o
 -10   2   2       12.06        7.46      2.29 o
  -9   2   2       19.86       15.59      1.86 o
  -8   2   2        1.87       -0.51      1.07 o
  -7   2   2       14.03        6.49      1.29 o
  -6   2   2       93.16       92.75      2.34 o
  -5   2   2      242.13      256.72      5.35 o
  -4   2   2        8.79        8.59      0.61 o
  -3   2   2     1521.74     1674.36     30.91 o
  -2   2   2      778.60      737.75     15.49 o
  -1   2   2      198.45      167.14      3.58 o
   0   2   2      186.77      160.79      4.95 o
   1   2   2     4311.63     4802.80    122.22 o
   2   2   2     1494.05     1453.31     29.51 o
   3   2   2      430.41      333.98      7.11 o
   4   2   2      316.76      282.05      7.62 o
   5   2   2        3.30        5.07      1.81 o
   6   2   2      132.85      141.75      3.58 o
   7   2   2        1.28        1.59      0.98 o
   8   2   2       10.78       10.76      1.77 o
   9   2   2       10.61        9.94      1.67 o
  10   2   2       18.13       32.04      2.65 o
  11   2   2       14.64        8.19      2.56 o
  12   2   2        0.68       -0.28      2.13 o
 -12   3   2       11.80       15.46      2.82 o
 -11   3   2        9.15        3.42      2.19 o
 -10   3   2       81.96       93.47      4.00 o
  -9   3   2       30.45       23.27      2.55 o
  -8   3   2       15.99       30.07      2.18 o
  -7   3   2       69.23       64.51      3.52 o
  -6   3   2       13.98        9.89      0.86 o
  -5   3   2       33.84       41.31      3.29 o
  -4   3   2      279.85      288.41      5.37 o
  -3   3   2      120.33      107.78      2.32 o
  -2   3   2      440.23      366.60      7.19 o
  -1   3   2      599.62      657.29     12.56 o
   0   3   2     9072.37     9388.58    198.64 o
   1   3   2       23.64       22.99      1.24 o
   2   3   2       51.55       53.92      1.66 o
   3   3   2     1050.48     1077.97     22.72 o
   4   3   2      234.00      240.53      4.99 o
   5   3   2      530.07      489.61      9.96 o
   6   3   2      797.96      890.87     16.00 o
   7   3   2       97.34       54.44      2.76 o
   8   3   2        2.56        5.52      1.32 o
   9   3   2        2.02        0.53      1.24 o
  10   3   2       12.31       22.23      2.31 o
  11   3   2        3.30        8.03      2.40 o
  12   3   2        1.57        6.10      4.09 o
 -12   4   2        0.31        4.93      4.28 o
 -11   4   2        3.76        2.68      2.02 o
 -10   4   2        1.11       -1.44      1.44 o
  -9   4   2       22.59       16.75      3.39 o
  -8   4   2      244.82      239.91     13.29 o
  -7   4   2       98.45      124.20      3.59 o
  -6   4   2        9.55        5.27      0.82 o
  -5   4   2      137.46      119.09      2.75 o
  -4   4   2      379.94      406.60      7.40 o
  -3   4   2        2.98        0.86      0.59 o
  -2   4   2      597.51      568.16      9.93 o
  -1   4   2      607.23      605.96     10.55 o
   0   4   2      686.25      663.44     14.87 o
   1   4   2      512.15      557.46     12.69 o
   2   4   2     3047.31     3088.65     57.41 o
   3   4   2       65.35       93.97      3.71 o
   4   4   2     1656.65     1857.87     31.59 o
   5   4   2     1058.19     1206.00     21.05 o
   6   4   2       43.56       50.61      2.07 o
   7   4   2        1.02        0.59      0.82 o
   8   4   2       57.72       43.20      2.53 o
   9   4   2       37.13       26.55      3.96 o
  10   4   2        0.47       -0.81      1.29 o
  11   4   2        1.03       -0.10      1.62 o
  12   4   2        1.08       -0.24      2.22 o
 -12   5   2       38.03       42.62      4.83 o
 -11   5   2        0.05        0.35      1.97 o
 -10   5   2       13.58       13.73      3.06 o
  -9   5   2        0.50        0.79      1.52 o
  -8   5   2      697.30      660.14     16.01 o
  -7   5   2       97.85      104.30      3.25 o
  -6   5   2        0.05        1.95      0.73 o
  -5   5   2       44.89       39.74      1.54 o
  -4   5   2      124.99      109.72      2.58 o
  -3   5   2      670.61      700.41     12.17 o
  -2   5   2      250.95      250.74      4.78 o
  -1   5   2      573.62      523.74      9.27 o
   0   5   2     2940.90     2917.87     62.52 o
   1   5   2     1635.46     1566.97     34.11 o
   2   5   2       58.91       48.07      1.66 o
   3   5   2      134.61      133.71      3.05 o
   4   5   2      597.64      613.72     11.23 o
   5   5   2      620.59      623.21     11.54 o
   6   5   2      384.70      379.66     10.18 o
   7   5   2       47.02       46.72      2.55 o
   8   5   2       94.44       88.45      2.95 o
   9   5   2       43.19       46.73      3.73 o
  10   5   2        0.38        0.55      1.36 o
  11   5   2        3.29        1.04      1.65 o
  12   5   2        0.49        5.06      2.38 o
 -12   6   2        0.65        2.40      1.98 o
 -11   6   2        1.48        1.61      2.06 o
 -10   6   2        2.00        1.58      1.59 o
  -9   6   2       53.31       55.97      3.14 o
  -8   6   2        0.02        4.30      1.50 o
  -7   6   2        7.73       15.22      1.51 o
  -6   6   2      184.21      174.28      4.67 o
  -5   6   2      209.62      173.26      4.28 o
  -4   6   2       51.35       54.39      1.74 o
  -3   6   2      982.26     1007.92     17.31 o
  -2   6   2      887.68      877.82     15.11 o
  -1   6   2       55.07       69.71      1.80 o
   0   6   2      150.65      155.28      4.36 o
   1   6   2      198.59      191.16      5.17 o
   2   6   2      957.21      941.62     24.45 o
   3   6   2       75.70       84.85      2.32 o
   4   6   2      781.91      726.85     13.14 o
   5   6   2        9.29        7.87      1.08 o
   6   6   2       14.33       21.73      2.21 o
   7   6   2        0.02        0.63      0.86 o
   8   6   2        5.66        3.11      1.76 o
   9   6   2        9.80        4.08      1.46 o
  10   6   2        6.55       12.30      2.60 o
  11   6   2        6.60        3.56      1.99 o
  12   6   2        6.40       11.28      3.00 o
 -12   7   2        5.69        5.71      2.33 o
 -11   7   2        3.10        2.60      2.98 o
 -10   7   2        2.87        2.64      1.66 o
  -9   7   2        5.40        4.89      1.65 o
  -8   7   2      176.30      157.13      5.20 o
  -7   7   2        0.33        3.54      1.24 o
  -6   7   2        3.74        7.68      1.05 o
  -5   7   2      164.15      191.93      4.35 o
  -4   7   2      745.52      843.99     18.37 o
  -3   7   2     1439.94     1580.72     26.81 o
  -2   7   2      443.88      428.12      9.67 o
  -1   7   2      410.75      369.98      7.91 o
   0   7   2        3.49        0.46      0.78 o
   1   7   2       47.16       42.75      2.03 o
   2   7   2       27.87       24.87      1.74 o
   3   7   2      442.54      479.69      9.00 o
   4   7   2       16.33       22.90      1.64 o
   5   7   2       71.82       88.19      2.71 o
   6   7   2       84.23       52.81      2.21 o
   7   7   2       46.11       31.83      1.88 o
   8   7   2        7.27        4.70      1.21 o
   9   7   2       42.19       39.13      3.56 o
  10   7   2        7.59        6.64      1.69 o
  11   7   2       13.56       18.79      3.05 o
 -11   8   2       19.41       21.46      5.19 o
 -10   8   2        0.57        0.22      2.85 o
  -9   8   2        1.29        0.98      1.53 o
  -8   8   2       61.18       65.77      3.25 o
  -7   8   2       11.08       11.38      2.16 o
  -6   8   2      757.58      851.80     15.21 o
  -5   8   2       10.36        5.25      1.60 o
  -4   8   2      563.13      555.16     10.13 o
  -3   8   2       91.61       80.14      2.27 o
  -2   8   2      277.91      278.19      5.41 o
  -1   8   2      267.56      262.23      7.68 o
   0   8   2      615.26      618.31     12.52 o
   1   8   2      195.71      158.51      4.78 o
   2   8   2      941.40      984.86     21.54 o
   3   8   2      671.76      652.29     11.97 o
   4   8   2       62.97       69.71      4.52 o
   5   8   2      299.39      303.60     11.38 o
   6   8   2       42.46       35.20      1.92 o
   7   8   2        2.84        3.21      1.08 o
   8   8   2       31.07       27.12      2.01 o
   9   8   2       42.16       34.54      3.10 o
  10   8   2        2.24        2.17      1.69 o
  11   8   2       38.33       40.75      4.97 o
 -11   9   2        5.15       -0.29      2.17 o
 -10   9   2        1.13        1.77      4.17 o
  -9   9   2       41.50       41.32      3.74 o
  -8   9   2       51.80       51.35      3.93 o
  -7   9   2      139.48      123.57      4.63 o
  -6   9   2      153.84      196.60      6.92 o
  -5   9   2      541.55      552.89     13.23 o
  -4   9   2      196.00      188.10      5.14 o
  -3   9   2        0.05        1.77      1.29 o
  -2   9   2       98.28      115.13      3.48 o
  -1   9   2      143.73      155.62      4.12 o
   0   9   2      223.45      189.15      5.29 o
   1   9   2      219.07      226.43      6.38 o
   2   9   2      170.85      193.01      4.74 o
   3   9   2       31.53       41.95      1.86 o
   4   9   2        0.59       -0.03      0.91 o
   5   9   2        9.53       17.81      1.65 o
   6   9   2       53.78       54.91      2.37 o
   7   9   2        5.92       11.14      1.41 o
   8   9   2      149.56      154.91      4.40 o
   9   9   2       18.73       28.05      3.45 o
  10   9   2        4.92        3.55      2.12 o
  11   9   2        0.03        3.89      1.88 o
 -11  10   2        3.21        9.14      2.67 o
 -10  10   2        0.08       -0.93      2.71 o
  -9  10   2        4.86       10.35      2.52 o
  -8  10   2        3.17       10.21      2.03 o
  -7  10   2       12.26        4.30      1.77 o
  -6  10   2      151.68      158.17      5.35 o
  -5  10   2       68.97       74.14      2.88 o
  -4  10   2      119.57       91.44      3.11 o
  -3  10   2        2.67        9.48      1.31 o
  -2  10   2      132.40      148.08      4.07 o
  -1  10   2        9.84        7.15      1.14 o
   0  10   2       27.49       27.36      1.72 o
   1  10   2       61.25       56.89      4.27 o
   2  10   2       10.37       22.59      3.07 o
   3  10   2       16.64       10.28      1.13 o
   4  10   2       73.73       69.79      2.81 o
   5  10   2      186.77      209.81      7.24 o
   6  10   2        0.34       -0.10      1.06 o
   7  10   2        3.85       -0.23      1.00 o
   8  10   2        0.08        1.32      1.16 o
   9  10   2        4.93       10.05      1.83 o
  10  10   2        8.88       13.25      2.83 o
 -10  11   2        2.19        1.15      2.29 o
  -9  11   2        0.00       -1.86      1.86 o
  -8  11   2        9.17       12.40      2.21 o
  -7  11   2        0.49        3.59      1.75 o
  -6  11   2       52.76       76.69      5.72 o
  -5  11   2       58.01       36.75      2.24 o
  -4  11   2       31.15       23.43      1.82 o
  -3  11   2      160.83      166.10      4.54 o
  -2  11   2        0.11        0.91      0.94 o
  -1  11   2        1.42       -0.86      0.86 o
   0  11   2       87.36       88.50      5.73 o
   1  11   2       22.86       26.41      2.52 o
   2  11   2        6.99       13.13      1.81 o
   3  11   2        1.05        1.86      1.18 o
   4  11   2      128.06      102.12      4.35 o
   5  11   2      121.91      116.53      5.43 o
   6  11   2      164.03      168.15      7.62 o
   7  11   2       43.47       44.24      3.43 o
   8  11   2        7.53        9.76      1.76 o
   9  11   2       20.54       23.54      2.35 o
  10  11   2        9.16       10.43      2.47 o
 -10  12   2        1.18       -1.30      2.38 o
  -9  12   2        2.77       10.33      3.24 o
  -8  12   2       20.32       17.54      2.49 o
  -7  12   2        3.49        5.93      1.96 o
  -6  12   2      465.77      460.65     19.21 o
  -5  12   2        9.91        8.70      2.10 o
  -4  12   2       83.77       87.97      3.26 o
  -3  12   2        0.61       -0.51      1.28 o
  -2  12   2       46.54       51.47      3.07 o
  -1  12   2        1.10        1.30      1.18 o
   0  12   2      105.45      113.83      4.33 o
   1  12   2      225.94      218.07      8.58 o
   2  12   2      170.99      169.54      5.70 o
   3  12   2      289.18      280.47      8.16 o
   4  12   2       29.35       21.55      2.49 o
   5  12   2        0.15       -0.56      1.52 o
   6  12   2       33.99       40.02      3.30 o
   7  12   2       12.08       11.34      2.23 o
   8  12   2       15.32       17.28      2.62 o
   9  12   2        0.38        0.07      1.74 o
  10  12   2       24.13       36.94      6.71 o
  -9  13   2       11.93       16.80      4.45 o
  -8  13   2        0.53        1.49      2.42 o
  -7  13   2       25.63       23.42      4.90 o
  -6  13   2       39.84       31.38      3.83 o
  -5  13   2      291.94      265.00     15.17 o
  -4  13   2        0.34        0.37      1.40 o
  -3  13   2       92.86       97.58      4.22 o
  -2  13   2        1.96        2.53      1.38 o
  -1  13   2       46.56       44.53      5.49 o
   0  13   2       14.07       18.30      2.11 o
   1  13   2       71.19       67.80      5.75 o
   2  13   2        0.01        1.00      1.37 o
   3  13   2        7.69        9.89      1.91 o
   4  13   2       94.85       89.21      4.31 o
   5  13   2        1.00        2.31      1.70 o
   6  13   2       47.98       44.25      3.57 o
   7  13   2        6.17        6.04      2.70 o
   8  13   2       23.43       22.31      2.91 o
   9  13   2        2.87        5.04      2.11 o
  -9  14   2        1.86        4.20      3.51 o
  -8  14   2        0.19        4.56      4.85 o
  -7  14   2        2.18        2.83      2.54 o
  -6  14   2       25.23       29.01      3.88 o
  -5  14   2        0.72        1.49      1.84 o
  -4  14   2       24.89       25.77      2.70 o
  -3  14   2        0.01        0.88      1.44 o
  -2  14   2        0.38        1.44      1.51 o
  -1  14   2       30.68       33.98      2.83 o
   0  14   2        5.73        8.67      1.83 o
   1  14   2       61.12       59.89      3.49 o
   2  14   2        2.98        4.12      1.65 o
   3  14   2        5.89        4.44      2.15 o
   4  14   2        0.43        4.55      2.21 o
   5  14   2        3.64       -0.92      1.67 o
   6  14   2        1.53        3.52      1.83 o
   7  14   2       45.23       38.60      3.62 o
   8  14   2       11.92       18.83      3.13 o
  -8  15   2       13.63       20.86      3.77 o
  -7  15   2        1.60        1.60      3.10 o
  -6  15   2        0.14        3.76      2.56 o
  -5  15   2        4.19        5.96      2.08 o
  -4  15   2       50.53       55.09      3.75 o
  -3  15   2       22.46       16.33      2.33 o
  -2  15   2       56.64       44.80      3.96 o
  -1  15   2        3.77        3.73      1.80 o
   0  15   2        0.32        2.97      1.69 o
   1  15   2        0.17        1.53      1.59 o
   2  15   2       11.91       13.93      2.20 o
   3  15   2       46.55       31.22      4.41 o
   4  15   2        9.75       15.62      3.03 o
   5  15   2        7.09        6.64      2.56 o
   6  15   2        3.33        7.96      2.26 o
   7  15   2        1.75        3.90      3.76 o
   8  15   2       18.82       25.47      3.25 o
  -7  16   2       13.69       16.36      5.72 o
  -6  16   2       10.55       17.95      3.43 o
  -5  16   2        7.74        8.43      2.08 o
  -4  16   2       23.28       31.96      4.23 o
  -3  16   2        3.47        1.37      1.74 o
  -2  16   2       34.11       34.88      3.15 o
  -1  16   2        0.01        0.97      1.62 o
   0  16   2       22.58       28.88      2.93 o
   1  16   2       38.79       40.24      6.19 o
   2  16   2        0.55        2.88      1.73 o
   3  16   2       21.57       13.20      2.97 o
   4  16   2        3.80       -0.69      2.07 o
   5  16   2        2.24        2.66      2.34 o
   6  16   2       21.66       26.83      3.94 o
   7  16   2        0.50       -2.09      2.09 o
  -6  17   2        0.21        2.76      2.68 o
  -5  17   2       13.84       13.82      2.45 o
  -4  17   2        3.32        5.39      2.04 o
  -3  17   2       14.68       14.05      2.37 o
  -2  17   2        0.22        2.08      1.82 o
  -1  17   2        0.75        4.94      2.15 o
   0  17   2        1.09       -0.93      2.11 o
   1  17   2        3.07        1.64      1.76 o
   2  17   2        9.06       12.74      3.00 o
   3  17   2        0.44        1.06      2.15 o
   4  17   2        0.96        4.02      3.52 o
   5  17   2       10.65       11.87      6.79 o
   6  17   2        0.02        3.04      2.65 o
  -5  18   2        0.83        2.62      1.99 o
  -4  18   2        2.49        2.30      1.97 o
  -3  18   2        2.35        5.97      2.85 o
  -2  18   2        6.57        7.07      2.14 o
  -1  18   2       13.89       12.88      2.42 o
   0  18   2        3.34        6.55      2.17 o
   1  18   2        0.84       -0.15      1.75 o
   2  18   2        0.50       -2.32      2.32 o
   3  18   2        1.61        2.33      2.54 o
   4  18   2        1.97        0.60      2.43 o
  -3  19   2        0.19        2.69      1.86 o
  -2  19   2       16.56       11.66      2.52 o
  -1  19   2        3.34        6.11      2.59 o
   0  19   2        6.36        8.61      2.31 o
   1  19   2        6.02        4.63      2.69 o
   2  19   2        1.43        3.77      2.66 o
 -12   1   3        1.37        2.27      2.13 o
 -11   1   3        0.01        2.56      2.11 o
 -10   1   3        0.44        5.12      1.67 o
  -9   1   3       18.73       17.25      1.92 o
  -8   1   3        7.47       12.61      1.92 o
  -7   1   3      527.91      460.27     13.79 o
  -6   1   3      910.68      858.38     24.07 o
  -5   1   3      186.44      221.01      5.48 o
  -4   1   3      403.33      433.70      9.97 o
  -3   1   3       48.11       42.12      2.95 o
  -2   1   3     1712.43     1826.78     33.87 o
  -1   1   3        0.05        4.14      0.78 o
   0   1   3     1400.12     1335.36     34.95 o
   1   1   3      243.95      195.92     16.76 o
   2   1   3      238.38      304.18      9.45 o
   3   1   3     1483.26     1407.74     26.85 o
   4   1   3       56.05       44.06      3.34 o
   5   1   3      915.73      991.69     19.75 o
   6   1   3        1.48        2.54      1.26 o
   7   1   3       53.52       47.06      4.23 o
   8   1   3      201.94      203.32      6.77 o
   9   1   3       27.67       21.19      2.20 o
  10   1   3       28.50       26.08      2.59 o
  11   1   3        3.50        6.89      1.84 o
  12   1   3        0.47        2.30      2.39 o
 -12   2   3        1.92       -0.80      2.45 o
 -11   2   3       38.17       51.51      3.96 o
 -10   2   3      484.46      462.68     12.13 o
  -9   2   3        1.66        4.07      3.15 o
  -8   2   3       19.53       17.10      1.77 o
  -7   2   3      111.36       97.46      4.33 o
  -6   2   3      604.55      616.43     17.74 o
  -5   2   3       78.45       66.66      2.34 o
  -4   2   3     1291.89     1497.32     32.46 o
  -3   2   3      898.03      865.40     20.41 o
  -2   2   3      279.71      266.92      5.58 o
  -1   2   3      484.85      465.93      9.29 o
   0   2   3     7375.36     7385.35    187.35 o
   1   2   3    12084.78    12228.12    309.63 o
   2   2   3     6870.29     7378.57    187.76 o
   3   2   3        6.83       20.16      1.65 o
   4   2   3      150.47      147.23      5.48 o
   5   2   3      104.10      131.20      7.30 o
   6   2   3      101.97      119.18      3.85 o
   7   2   3        1.89        3.30      1.12 o
   8   2   3        0.31        0.56      1.25 o
   9   2   3        0.66        1.81      1.40 o
  10   2   3        5.34       16.28      2.15 o
  11   2   3       32.95       55.97      3.64 o
  12   2   3        2.43       11.67      3.25 o
 -12   3   3        0.01       -0.31      2.00 o
 -11   3   3        0.02       -1.30      2.95 o
 -10   3   3       36.18       47.79      3.04 o
  -9   3   3       19.02       28.88      5.34 o
  -8   3   3      107.63       99.70     12.29 o
  -7   3   3      429.61      388.52     10.04 o
  -6   3   3      334.45      297.88      7.43 o
  -5   3   3        6.29        7.84      1.43 o
  -4   3   3     1746.90     1794.90     33.28 o
  -3   3   3        4.16       12.98      1.16 o
  -2   3   3     4088.71     4282.99     89.98 o
  -1   3   3      188.17      177.27      5.19 o
   0   3   3      105.76      161.81      5.44 o
   1   3   3     1384.14     1414.14     37.31 o
   2   3   3      388.63      434.43     12.86 o
   3   3   3        9.51        3.80      0.69 o
   4   3   3       29.14       46.19      3.84 o
   5   3   3      692.44      743.56     15.25 o
   6   3   3       55.10       41.34      2.39 o
   7   3   3        3.62        7.36      1.34 o
   8   3   3      139.31      165.38      5.12 o
   9   3   3       67.60       47.51      3.49 o
  10   3   3        6.10        0.50      1.44 o
  11   3   3        1.35        0.53      1.56 o
  12   3   3        1.91        0.34      2.78 o
 -12   4   3        0.16        3.61      2.27 o
 -11   4   3        9.79        4.86      2.22 o
 -10   4   3       17.32       12.51      2.05 o
  -9   4   3        6.44       10.48      1.94 o
  -8   4   3       78.03       70.08      6.12 o
  -7   4   3      331.57      309.60      8.30 o
  -6   4   3        4.61        6.38      1.04 o
  -5   4   3      112.17      124.66      3.93 o
  -4   4   3      300.94      268.83      5.21 o
  -3   4   3        4.44        4.04      0.93 o
  -2   4   3     1066.32     1156.34     21.83 o
  -1   4   3     1576.79     1615.31     30.26 o
   0   4   3     2555.87     2523.82     65.09 o
   1   4   3      452.86      559.87     13.03 o
   2   4   3     3234.73     3423.15     73.48 o
   3   4   3     1375.48     1505.91     33.53 o
   4   4   3      190.14      168.00      4.51 o
   5   4   3       59.38       44.19      2.30 o
   6   4   3       98.48       97.85      4.19 o
   7   4   3      132.94       92.33      3.48 o
   8   4   3        5.11        1.81      1.23 o
   9   4   3       11.02       16.38      2.45 o
  10   4   3       79.05       69.57      4.28 o
  11   4   3       10.49       21.51      2.63 o
  12   4   3        8.20       10.09      2.97 o
 -12   5   3        2.81        2.90      3.49 o
 -11   5   3       20.46       20.55      2.46 o
 -10   5   3        7.23        1.50      1.53 o
  -9   5   3        7.19       11.35      2.13 o
  -8   5   3      165.58      151.68      5.06 o
  -7   5   3       62.47       68.29      3.04 o
  -6   5   3       31.96       28.05      1.67 o
  -5   5   3       82.13       85.35      3.44 o
  -4   5   3       36.42       50.52      2.50 o
  -3   5   3     1845.46     1811.77     34.86 o
  -2   5   3     3135.32     3360.06     56.00 o
  -1   5   3      630.99      682.29     12.11 o
   0   5   3      121.78      122.46      3.76 o
   1   5   3      158.78      202.00      5.48 o
   2   5   3       42.16       57.44      2.34 o
   3   5   3      527.48      494.98     14.17 o
   4   5   3       45.96       28.78      1.43 o
   5   5   3       10.81       21.92      1.76 o
   6   5   3      148.50      106.16     10.13 o
   7   5   3        1.78        1.09      1.15 o
   8   5   3        0.11       -1.23      1.23 o
   9   5   3       51.64       53.58      3.19 o
  10   5   3       29.68       36.81      2.92 o
  11   5   3        0.53        3.76      2.56 o
  12   5   3        0.62        6.45      2.57 o
 -12   6   3        2.93        5.21      3.55 o
 -11   6   3        3.44        3.97      1.87 o
 -10   6   3        4.56        5.97      1.86 o
  -9   6   3        6.10       15.52      3.18 o
  -8   6   3      119.87       99.06      3.90 o
  -7   6   3        0.15        1.51      1.33 o
  -6   6   3        9.87       11.59      2.14 o
  -5   6   3      117.03      125.64      4.26 o
  -4   6   3       38.12       39.15      2.25 o
  -3   6   3      259.20      230.16      4.69 o
  -2   6   3      452.40      410.30      7.66 o
  -1   6   3      768.43      787.69     13.89 o
   0   6   3       20.92       14.88      1.37 o
   1   6   3        8.26        7.34      1.51 o
   2   6   3      568.90      545.17     12.93 o
   3   6   3      325.30      367.30     10.36 o
   4   6   3       80.74       79.21      3.05 o
   5   6   3      441.60      400.15     21.11 o
   6   6   3       48.15       37.68      2.29 o
   7   6   3      117.80      102.78      3.70 o
   8   6   3       25.96       16.66      1.98 o
   9   6   3        2.07        6.33      1.61 o
  10   6   3        0.87        4.17      1.54 o
  11   6   3       10.30       26.09      5.76 o
 -11   7   3        1.82        0.79      1.65 o
 -10   7   3       44.26       34.60      3.74 o
  -9   7   3        7.46        3.58      1.61 o
  -8   7   3      102.28      125.04      4.52 o
  -7   7   3      599.35      584.95     14.39 o
  -6   7   3        0.54        0.15      0.94 o
  -5   7   3      127.12      135.41      3.30 o
  -4   7   3      596.13      591.00     10.74 o
  -3   7   3      499.49      453.01      8.42 o
  -2   7   3      404.58      354.88      6.79 o
  -1   7   3     2850.89     2922.28     48.92 o
   0   7   3        7.06        8.41      1.23 o
   1   7   3       49.64       29.71      2.42 o
   2   7   3      202.95      217.16      7.16 o
   3   7   3      328.44      348.69     11.22 o
   4   7   3       17.65       15.39      1.76 o
   5   7   3      372.89      406.72     10.63 o
   6   7   3      116.50      138.24      4.40 o
   7   7   3       14.17       24.29      2.11 o
   8   7   3       75.39       57.15      3.18 o
   9   7   3       18.13       36.98      3.62 o
  10   7   3       19.24       19.10      2.35 o
  11   7   3        8.40       13.39      2.51 o
 -11   8   3        5.91       13.06      2.92 o
 -10   8   3        3.06        6.67      2.36 o
  -9   8   3        1.42        5.19      2.15 o
  -8   8   3       31.66       33.74      2.70 o
  -7   8   3       88.58       72.39      3.33 o
  -6   8   3        0.48        0.85      1.19 o
  -5   8   3      238.65      270.12     10.86 o
  -4   8   3       26.12       41.46      1.79 o
  -3   8   3        2.35        0.66      0.73 o
  -2   8   3       13.02       21.48      1.22 o
  -1   8   3      140.00      130.32      3.25 o
   0   8   3      150.80      153.96      4.78 o
   1   8   3      549.94      548.40     13.19 o
   2   8   3        1.94        0.73      0.98 o
   3   8   3      350.15      361.21     17.31 o
   4   8   3      444.34      394.43     24.42 o
   5   8   3      177.34      208.22      9.34 o
   6   8   3        2.86        0.81      3.80 o
   7   8   3      114.88       92.12      3.57 o
   8   8   3        4.62        2.15      1.58 o
   9   8   3        0.09       -0.36      1.56 o
  10   8   3       37.18       55.68      3.45 o
  11   8   3        4.15       10.15      3.51 o
 -11   9   3        0.09       -0.45      2.14 o
 -10   9   3        0.30        0.86      2.75 o
  -9   9   3       20.91       22.61      3.08 o
  -8   9   3       70.10       97.32     19.92 o
  -7   9   3       11.49        6.41      1.78 o
  -6   9   3       27.89       18.59      2.10 o
  -5   9   3      386.51      363.63      8.26 o
  -4   9   3      539.72      586.08     12.28 o
  -3   9   3      287.52      263.36      8.08 o
  -2   9   3        5.04        1.35      1.00 o
  -1   9   3       55.79       55.56      2.38 o
   0   9   3       78.63       87.65      2.99 o
   1   9   3      288.45      270.80      7.43 o
   2   9   3      177.01      171.77      5.39 o
   3   9   3       46.10       42.71      2.09 o
   4   9   3       69.46       65.17      3.25 o
   5   9   3        1.54        3.56      1.66 o
   6   9   3        7.07        7.59      1.64 o
   7   9   3       43.93       47.02      3.29 o
   8   9   3        9.38        9.34      1.72 o
   9   9   3        3.86        7.31      1.97 o
  10   9   3        0.82        6.41      2.34 o
 -10  10   3        7.07        7.69      2.59 o
  -9  10   3        0.54       -0.13      2.01 o
  -8  10   3       27.17       23.92      3.14 o
  -7  10   3       50.99       61.90      6.99 o
  -6  10   3       41.60       45.83      2.97 o
  -5  10   3       34.86       52.58      2.57 o
  -4  10   3      176.51      147.70      4.28 o
  -3  10   3        4.19        6.90      1.28 o
  -2  10   3       20.82       22.04      1.70 o
  -1  10   3        9.45       13.88      1.48 o
   0  10   3        3.09        8.07      1.25 o
   1  10   3      816.66      771.80     32.65 o
   2  10   3       58.65       58.23      2.98 o
   3  10   3       18.66       18.49      1.93 o
   4  10   3       72.36       65.43      4.31 o
   5  10   3        0.00        1.12      1.75 o
   6  10   3        0.37       -0.92      2.57 o
   7  10   3       79.24       72.72      4.03 o
   8  10   3       12.11       10.25      2.81 o
   9  10   3        0.01        3.23      2.04 o
  10  10   3        6.93        8.08      1.84 o
 -10  11   3        1.66        3.68      2.42 o
  -9  11   3        8.75        8.94      4.74 o
  -8  11   3       56.35       60.00      4.26 o
  -7  11   3      127.00      129.39      5.11 o
  -6  11   3       45.30       46.52      3.08 o
  -5  11   3      289.53      279.32      6.95 o
  -4  11   3       15.62       19.19      1.78 o
  -3  11   3       55.35       73.93      2.91 o
  -2  11   3      101.49       90.75      4.47 o
  -1  11   3       38.03       42.84      2.26 o
   0  11   3      182.27      173.49      4.80 o
   1  11   3       37.43       31.33      2.39 o
   2  11   3        7.90       12.62      1.76 o
   3  11   3       15.66       21.64      2.11 o
   4  11   3        6.34        8.28      2.26 o
   5  11   3        8.88       12.32      2.52 o
   6  11   3      284.67      277.82     10.66 o
   7  11   3        2.29       -1.72      1.78 o
   8  11   3        4.10        4.03      2.25 o
   9  11   3        1.36        2.24      2.25 o
  10  11   3        0.05        1.77      2.32 o
 -10  12   3        0.53       -0.56      2.19 o
  -9  12   3        0.98        1.28      3.02 o
  -8  12   3        0.00        1.68      3.56 o
  -7  12   3       15.61       21.60      2.62 o
  -6  12   3       55.97       39.08      6.68 o
  -5  12   3       30.75       49.75      2.72 o
  -4  12   3       29.36       29.85      2.15 o
  -3  12   3       58.50       54.30      2.66 o
  -2  12   3       14.59       11.50      1.48 o
  -1  12   3       61.80       54.58      2.59 o
   0  12   3        2.04        2.93      1.33 o
   1  12   3       15.05       18.49      2.09 o
   2  12   3        0.62       -0.39      1.26 o
   3  12   3        0.03        2.13      1.43 o
   4  12   3       13.66        9.11      2.41 o
   5  12   3        5.88       11.46      2.82 o
   6  12   3        0.42        2.11      2.11 o
   7  12   3        7.22        4.18      2.23 o
   8  12   3        1.83        3.03      3.48 o
   9  12   3        2.14        0.66      2.27 o
  -9  13   3        0.06       -2.08      2.08 o
  -8  13   3        0.25        2.15      2.22 o
  -7  13   3       49.87       45.96     14.61 o
  -6  13   3        9.97        9.18      2.73 o
  -5  13   3       17.05       13.46      2.17 o
  -4  13   3        0.96       -0.73      1.47 o
  -3  13   3       33.51       28.23      2.60 o
  -2  13   3       28.43       23.27      2.39 o
  -1  13   3      116.08       98.73      4.17 o
   0  13   3       33.20       37.71      2.79 o
   1  13   3       12.06       10.51      1.86 o
   2  13   3        2.41        2.46      1.40 o
   3  13   3       35.06       38.32      7.44 o
   4  13   3        0.99       -1.15      3.13 o
   5  13   3       77.91       90.03      5.74 o
   6  13   3        1.81        1.97      2.12 o
   7  13   3       12.78       14.83      3.11 o
   8  13   3        1.20       -1.35      2.28 o
   9  13   3        9.72       16.31      3.51 o
  -8  14   3        0.47       -1.08      3.20 o
  -7  14   3       10.66        9.37      3.95 o
  -6  14   3        6.57        7.91      3.19 o
  -5  14   3       31.91       43.20      7.12 o
  -4  14   3        3.04        1.95      1.66 o
  -3  14   3        0.48        1.06      1.53 o
  -2  14   3       24.21       21.71      2.90 o
  -1  14   3       75.92       68.69      3.81 o
   0  14   3        0.36        1.03      2.17 o
   1  14   3       45.29       51.31      3.33 o
   2  14   3        1.25        0.28      1.42 o
   3  14   3        7.75        7.23      2.44 o
   4  14   3        5.53        4.52      2.31 o
   5  14   3       11.34       11.46      3.87 o
   6  14   3        1.06        2.87      2.42 o
   7  14   3        7.24        3.73      2.64 o
   8  14   3        6.17        8.53      3.07 o
  -8  15   3        2.16        8.60      4.17 o
  -7  15   3       23.11       23.03      3.67 o
  -6  15   3        1.02        2.69      4.10 o
  -5  15   3       18.72       13.60      3.34 o
  -4  15   3        0.59        2.33      1.74 o
  -3  15   3        3.89        3.30      1.88 o
  -2  15   3        7.96        8.17      2.00 o
  -1  15   3        8.22        7.96      1.87 o
   0  15   3       11.89       15.72      2.30 o
   1  15   3        2.87        4.79      1.76 o
   2  15   3        4.13        4.01      1.73 o
   3  15   3       73.82       64.86      5.19 o
   4  15   3       19.03       24.71      3.70 o
   5  15   3        0.01        3.85      2.47 o
   6  15   3       29.96       26.57      4.04 o
   7  15   3        0.04        2.20      2.74 o
  -7  16   3        5.50        6.87      3.14 o
  -6  16   3        2.07        2.72      2.47 o
  -5  16   3        2.02        2.50      2.44 o
  -4  16   3       11.23        8.04      2.16 o
  -3  16   3       52.04       50.60      4.49 o
  -2  16   3        7.72        8.38      2.17 o
  -1  16   3        4.05        1.16      1.75 o
   0  16   3        5.04        4.60      1.92 o
   1  16   3        5.30        9.52      2.14 o
   2  16   3       25.58       24.28      2.81 o
   3  16   3       18.00       15.68      3.77 o
   4  16   3       16.01       19.22      3.36 o
   5  16   3       17.95       11.68      3.12 o
   6  16   3        0.50        1.26      4.72 o
  -6  17   3        5.99        3.16      2.52 o
  -5  17   3        0.16        0.90      2.49 o
  -4  17   3        0.68        0.52      2.24 o
  -3  17   3        0.84        1.23      1.79 o
  -2  17   3        3.56        5.71      1.90 o
  -1  17   3       17.76       14.71      2.48 o
   0  17   3        4.05        4.55      1.99 o
   1  17   3        6.43        6.34      2.22 o
   2  17   3        1.32        0.50      2.20 o
   3  17   3        3.77        6.00      3.46 o
   4  17   3        0.24       -2.26      2.26 o
   5  17   3       11.12       16.92      4.02 o
  -4  18   3        2.65        5.24      2.07 o
  -3  18   3        8.99        8.18      2.12 o
  -2  18   3        1.13       -0.40      2.16 o
  -1  18   3        7.21       10.01      2.37 o
   0  18   3        0.26        1.07      1.74 o
   1  18   3        0.38        1.50      1.79 o
   2  18   3       23.18       31.05      4.42 o
   3  18   3       26.42       32.39      5.27 o
   4  18   3       13.50       21.11      3.78 o
  -1  19   3        0.44        7.61      2.29 o
   0  19   3        0.92        2.93      1.97 o
   1  19   3       10.48       15.42      2.68 o
 -12   0   4      114.83      130.98      9.07 o
 -11   0   4        0.08        5.40      2.95 o
 -10   0   4       29.20       49.33      5.29 o
  -9   0   4       24.15       23.67      3.67 o
  -8   0   4      177.98      136.93      7.91 o
  -7   0   4        0.79        8.79      2.42 o
  -6   0   4        0.12        4.70      2.09 o
  -5   0   4      493.51      566.69     23.62 o
  -4   0   4     2480.19     2471.31     94.12 o
  -3   0   4     2172.98     2264.50     59.45 o
  -2   0   4      714.17      638.87     17.86 o
  -1   0   4    10748.88    10880.75    389.54 o
   0   0   4     5195.24     5267.18    190.04 o
   1   0   4       75.53       58.70      4.48 o
   2   0   4     1084.06     1074.93     41.44 o
   3   0   4     3863.92     4275.49    155.93 o
   4   0   4     2469.20     2276.20     92.06 o
   5   0   4       25.63       21.36      2.75 o
   6   0   4      257.13      238.24      9.01 o
   7   0   4       92.25       86.03      5.05 o
   8   0   4      118.20      143.36     14.06 o
   9   0   4      214.77      284.10     11.16 o
  10   0   4        0.61        2.27      4.85 o
  11   0   4       14.25       23.52      3.78 o
  12   0   4        0.06        2.43      2.34 o
 -12   1   4       25.93       24.06      3.81 o
 -11   1   4       69.58       60.85      4.17 o
 -10   1   4       83.94       86.80      4.79 o
  -9   1   4      239.69      212.98      7.87 o
  -8   1   4      149.61      132.51      5.50 o
  -7   1   4       33.02       24.89      2.35 o
  -6   1   4      333.63      359.54     16.10 o
  -5   1   4       80.74       99.61      4.43 o
  -4   1   4      111.79      130.96      3.75 o
  -3   1   4      621.93      741.36     14.34 o
  -2   1   4      113.63      110.33      2.92 o
  -1   1   4      407.50      362.85     10.53 o
   0   1   4     9675.05    10571.38    378.91 o
   1   1   4     2720.12     3178.94     82.04 o
   2   1   4     1522.29     1738.54     46.07 o
   3   1   4       69.90       79.48      4.09 o
   4   1   4      221.41      219.19      8.01 o
   5   1   4       52.31       56.65      2.70 o
   6   1   4      114.48      128.13      4.24 o
   7   1   4       53.57       37.86      4.10 o
   8   1   4      301.46      244.79      8.05 o
   9   1   4       97.46       87.14      4.29 o
  10   1   4       34.12       27.47      2.70 o
  11   1   4       15.32       22.43      2.70 o
  12   1   4        3.12        5.33      2.03 o
 -12   2   4        0.05        4.15      2.22 o
 -11   2   4        9.42       10.81      2.05 o
 -10   2   4        3.89        5.27      3.63 o
  -9   2   4       80.61       70.57      4.08 o
  -8   2   4       42.85       35.09      2.80 o
  -7   2   4      119.76      100.01      4.43 o
  -6   2   4      678.88      665.46     22.52 o
  -5   2   4       79.28       88.42      4.08 o
  -4   2   4      860.48      900.60     20.09 o
  -3   2   4       23.83       22.70      1.46 o
  -2   2   4      885.99      903.16     25.96 o
  -1   2   4      235.29      215.42      6.80 o
   0   2   4      487.38      562.22     16.46 o
   1   2   4       22.53       23.69      2.62 o
   2   2   4        7.65        3.05      1.35 o
   3   2   4        1.12       -1.03      1.03 o
   4   2   4        4.72        4.07      1.22 o
   5   2   4        9.58       21.87      1.86 o
   6   2   4      483.85      423.11      9.84 o
   7   2   4       12.41       20.79      2.71 o
   8   2   4        2.23        3.54      1.53 o
   9   2   4        1.75        6.42      1.77 o
  10   2   4        4.85        1.20      1.99 o
  11   2   4        0.47        2.91      1.66 o
 -12   3   4        3.17        1.22      2.09 o
 -11   3   4        1.56        5.17      1.92 o
 -10   3   4       39.69       35.48      6.06 o
  -9   3   4      110.53      104.44      5.61 o
  -8   3   4       86.03       83.13      3.55 o
  -7   3   4        1.55        3.68      1.48 o
  -6   3   4      117.29      109.35      4.70 o
  -5   3   4        1.56        7.43      1.10 o
  -4   3   4       19.42       27.69      1.26 o
  -3   3   4      105.87      105.55      3.85 o
  -2   3   4     1715.28     1768.88     33.21 o
  -1   3   4       45.86       54.13      2.71 o
   0   3   4      750.93      801.17     21.95 o
   1   3   4      132.60      145.82      6.85 o
   2   3   4     1492.11     1661.21     44.25 o
   3   3   4       73.76       76.55      4.09 o
   4   3   4      274.70      292.49      8.31 o
   5   3   4        0.90        4.88      1.19 o
   6   3   4        6.11        4.45      1.30 o
   7   3   4       74.50       85.80      3.58 o
   8   3   4       81.22       82.30      4.63 o
   9   3   4        9.96       22.83      2.50 o
  10   3   4        4.42        1.96      1.54 o
  11   3   4       23.32       22.94      2.75 o
 -12   4   4       26.91       30.09      3.44 o
 -11   4   4        6.19        5.46      3.46 o
 -10   4   4        4.07        3.96      1.67 o
  -9   4   4        0.12        2.09      1.54 o
  -8   4   4        1.74        2.50      1.38 o
  -7   4   4       36.58       33.33      2.29 o
  -6   4   4      159.67      156.39      6.76 o
  -5   4   4      235.90      226.14     10.96 o
  -4   4   4      850.05      824.06     15.93 o
  -3   4   4     1719.72     1883.94     35.25 o
  -2   4   4       36.07       28.21      2.23 o
  -1   4   4      174.33      177.39      7.32 o
   0   4   4       95.84       68.39      5.50 o
   1   4   4      353.63      391.97     11.92 o
   2   4   4       14.66       30.06      2.82 o
   3   4   4      277.88      309.34      8.08 o
   4   4   4       21.49       12.96      1.71 o
   5   4   4        9.40        2.39      1.26 o
   6   4   4        0.14        1.37      1.16 o
   7   4   4       32.02       44.99      3.48 o
   8   4   4       30.11       54.12      3.24 o
   9   4   4      148.34      186.03      5.99 o
  10   4   4       16.12       22.74      2.64 o
  11   4   4        2.20        6.52      2.02 o
 -12   5   4        0.09        1.63      2.15 o
 -11   5   4        2.12        2.29      1.72 o
 -10   5   4        8.94       13.28      2.12 o
  -9   5   4      381.37      349.35      9.69 o
  -8   5   4        1.79        2.83      1.39 o
  -7   5   4      132.42      144.78      4.85 o
  -6   5   4      252.58      235.79      8.26 o
  -5   5   4        1.52        1.03      0.92 o
  -4   5   4       48.18       40.33      1.64 o
  -3   5   4      612.27      698.53     12.55 o
  -2   5   4        0.66        1.69      0.79 o
  -1   5   4     3261.76     3343.44     61.99 o
   0   5   4      984.23     1041.95     24.97 o
   1   5   4        5.48        5.99      1.78 o
   2   5   4      412.67      461.93     11.37 o
   3   5   4      586.26      639.21     15.15 o
   4   5   4       62.87       79.08      7.74 o
   5   5   4       49.03       61.42      4.52 o
   6   5   4       59.17       70.89      3.27 o
   7   5   4       51.24       36.55      3.14 o
   8   5   4      208.86      157.84      5.25 o
   9   5   4        1.24        2.27      2.29 o
  10   5   4        0.06        1.19      2.26 o
  11   5   4        9.39       23.94      3.85 o
 -11   6   4       23.04       22.19      2.59 o
 -10   6   4       24.68       26.71      2.59 o
  -9   6   4       15.84       11.30      2.03 o
  -8   6   4        4.42        3.23      2.33 o
  -7   6   4      120.21      106.69      4.06 o
  -6   6   4       96.29       98.47      4.52 o
  -5   6   4        0.03        3.41      1.03 o
  -4   6   4        1.12        4.84      0.89 o
  -3   6   4      169.77      157.31      5.03 o
  -2   6   4     1043.98     1050.15     18.42 o
  -1   6   4        2.17       -0.53      0.89 o
   0   6   4      125.76      117.72      4.74 o
   1   6   4       31.92       25.18      1.95 o
   2   6   4       11.85       13.24      1.55 o
   3   6   4      193.35      183.16      5.45 o
   4   6   4      111.30      120.59      4.49 o
   5   6   4      120.87      111.09      4.47 o
   6   6   4      171.37      156.12      5.70 o
   7   6   4        9.94        7.21      1.56 o
   8   6   4        1.98       -1.14      1.14 o
   9   6   4        8.10       15.17      2.13 o
  10   6   4        2.46        2.87      2.15 o
  11   6   4        1.05        4.02      1.86 o
 -11   7   4        1.00        2.24      2.18 o
 -10   7   4       50.73       48.74      3.22 o
  -9   7   4        2.10        1.31      2.69 o
  -8   7   4      108.76      107.75      5.58 o
  -7   7   4       23.99       15.39      3.86 o
  -6   7   4        3.40        1.34      1.21 o
  -5   7   4        5.69        3.60      1.06 o
  -4   7   4       72.19       69.41      2.24 o
  -3   7   4       98.49      100.78      2.78 o
  -2   7   4      250.54      303.64      6.20 o
  -1   7   4       26.65       35.87      1.68 o
   0   7   4       37.75       30.37      2.05 o
   1   7   4      139.29      118.66      4.05 o
   2   7   4      438.96      447.08     11.77 o
   3   7   4       12.76       14.19      1.54 o
   4   7   4        0.17        2.62      1.21 o
   5   7   4      114.11      108.80      8.14 o
   6   7   4        9.60       17.14      2.23 o
   7   7   4       32.05       38.68      8.35 o
   8   7   4        7.12        1.80      2.56 o
   9   7   4        0.40        0.74      1.46 o
  10   7   4        1.38       10.05      2.58 o
  11   7   4       27.28       28.11      2.82 o
 -11   8   4        3.32        1.32      2.28 o
 -10   8   4        1.46        4.39      2.35 o
  -9   8   4        0.03        1.29      2.01 o
  -8   8   4        8.73        7.71      2.40 o
  -7   8   4        0.35        0.20      1.80 o
  -6   8   4        6.85        9.71      3.41 o
  -5   8   4        2.04        2.07      1.41 o
  -4   8   4       10.56        9.99      1.09 o
  -3   8   4       39.72       43.48      1.82 o
  -2   8   4       24.03       33.53      1.65 o
  -1   8   4      261.96      286.12      5.96 o
   0   8   4       34.41       19.87      1.86 o
   1   8   4       57.75       49.86      2.64 o
   2   8   4        5.69        2.76      1.16 o
   3   8   4      346.66      369.82     14.22 o
   4   8   4       12.33        9.57      1.65 o
   5   8   4      152.80      132.67      5.03 o
   6   8   4       14.44        6.45      1.72 o
   7   8   4        3.77        9.37      4.97 o
   8   8   4        0.41        0.39      1.49 o
   9   8   4        2.29        6.14      1.66 o
  10   8   4       28.08       37.36      3.57 o
 -10   9   4       11.94       14.72      4.46 o
  -9   9   4       22.44       20.97      3.13 o
  -8   9   4        7.58        0.95      2.09 o
  -7   9   4       41.03       41.24      3.72 o
  -6   9   4        0.76        1.52      1.44 o
  -5   9   4        7.60       10.76      3.07 o
  -4   9   4       42.26       36.72      2.15 o
  -3   9   4      278.43      272.94      7.06 o
  -2   9   4      239.15      247.61      6.20 o
  -1   9   4      344.67      327.14      7.66 o
   0   9   4        0.08        1.10      1.13 o
   1   9   4      182.06      197.17      6.03 o
   2   9   4        3.28        1.85      1.70 o
   3   9   4      216.28      236.38      8.22 o
   4   9   4       95.85      124.17      6.60 o
   5   9   4        1.19        5.13      1.57 o
   6   9   4        1.54       -0.07      1.38 o
   7   9   4        8.01        7.04      1.88 o
   8   9   4        8.48        8.30      2.02 o
   9   9   4       13.65       16.45      2.59 o
  10   9   4        1.09        5.64      2.05 o
 -10  10   4        4.07        2.92      2.38 o
  -9  10   4       17.62       21.20      3.19 o
  -8  10   4        8.19        4.54      2.25 o
  -7  10   4       86.16      100.42      6.07 o
  -6  10   4      107.74       92.30      4.12 o
  -5  10   4       12.51       11.97      1.87 o
  -4  10   4       77.13       92.28      3.38 o
  -3  10   4      167.31      151.18      4.48 o
  -2  10   4      174.31      169.04      6.48 o
  -1  10   4       37.10       31.98      2.08 o
   0  10   4       69.40       69.77      3.30 o
   1  10   4        8.84       12.87      1.74 o
   2  10   4      128.84       84.50      4.92 o
   3  10   4       66.11       73.82      4.51 o
   4  10   4        6.50        7.27      2.21 o
   5  10   4       21.38       16.06      2.92 o
   6  10   4        0.13       -1.58      1.58 o
   7  10   4       30.92       37.13      3.21 o
   8  10   4        0.41        1.30      1.69 o
   9  10   4        6.05        7.16      2.17 o
  10  10   4        7.97       15.65      2.78 o
 -10  11   4        9.94       12.31      2.90 o
  -9  11   4        3.25        0.55      3.23 o
  -8  11   4        0.31       -1.17      3.45 o
  -7  11   4        1.44        1.10      1.92 o
  -6  11   4       30.54       19.99      2.77 o
  -5  11   4        5.90        4.44      1.77 o
  -4  11   4        0.32       -1.05      1.07 o
  -3  11   4        0.26       -1.05      1.05 o
  -2  11   4        0.14        0.79      1.11 o
  -1  11   4      287.68      271.00      6.79 o
   0  11   4       83.08       76.45      3.03 o
   1  11   4      111.16       89.69      4.48 o
   2  11   4        0.16        0.61      1.57 o
   3  11   4        1.99       -1.22      1.55 o
   4  11   4        7.07        7.87      2.29 o
   5  11   4       14.03       11.40      2.57 o
   6  11   4       17.88       24.69      3.49 o
   7  11   4        9.36       17.67      3.16 o
   8  11   4       29.98       24.65      3.62 o
   9  11   4        3.73        2.92      2.38 o
  -9  12   4        0.63        4.74      2.48 o
  -8  12   4       25.77       21.63      3.18 o
  -7  12   4       12.30       18.19      2.91 o
  -6  12   4       44.44       35.69      2.94 o
  -5  12   4      186.28      205.05      6.75 o
  -4  12   4       12.53       15.82      1.81 o
  -3  12   4        0.84        0.46      1.68 o
  -2  12   4        1.81        0.68      2.15 o
  -1  12   4        0.10        0.24      1.07 o
   0  12   4       71.08       63.46      4.59 o
   1  12   4       34.27       35.99      2.67 o
   2  12   4        1.61        1.03      1.42 o
   3  12   4       10.66       12.90      2.58 o
   4  12   4       11.71       15.17      3.23 o
   5  12   4        0.11        2.18      2.06 o
   6  12   4        1.59        1.42      2.12 o
   7  12   4        3.79        6.53      2.55 o
   8  12   4       11.70       22.11      3.70 o
   9  12   4        0.03        0.16      3.14 o
  -9  13   4        0.10        1.47      2.70 o
  -8  13   4        3.83        2.65      2.34 o
  -7  13   4        2.19        1.40      2.19 o
  -6  13   4       13.96       12.36      2.26 o
  -5  13   4       28.96       29.49      5.18 o
  -4  13   4        0.42        1.27      1.29 o
  -3  13   4        8.29        9.04      2.14 o
  -2  13   4       39.95       32.85      2.73 o
  -1  13   4        4.61        8.09      1.86 o
   0  13   4       91.35       77.58      3.78 o
   1  13   4      183.74      191.80      6.39 o
   2  13   4        1.27        2.22      1.52 o
   3  13   4       23.01       21.31      4.55 o
   4  13   4       59.30       60.82      6.76 o
   5  13   4       20.70       14.23      2.98 o
   6  13   4        0.20        0.45      2.05 o
   7  13   4        2.14        6.42      2.64 o
   8  13   4        5.29        8.12      2.92 o
  -8  14   4        4.88        5.20      4.12 o
  -7  14   4       28.88       29.02      5.65 o
  -6  14   4        4.31        4.15      2.59 o
  -5  14   4       11.68        9.96      2.67 o
  -4  14   4       18.45       18.66      2.50 o
  -3  14   4        1.11        1.71      1.67 o
  -2  14   4       33.75       27.13      2.74 o
  -1  14   4        7.16        7.56      1.84 o
   0  14   4        2.22        3.21      1.68 o
   1  14   4        0.12       -0.52      1.43 o
   2  14   4        0.06       -1.84      2.07 o
   3  14   4        3.99       11.88      2.75 o
   4  14   4        5.11       10.86      2.76 o
   5  14   4        0.85       -0.29      2.13 o
   6  14   4        8.47       10.30      2.88 o
   7  14   4        8.47        9.21      3.39 o
  -7  15   4        2.13        4.20      3.48 o
  -6  15   4        0.80        2.83      2.51 o
  -5  15   4        1.90        1.54      2.33 o
  -4  15   4       32.80       29.79      3.77 o
  -3  15   4        2.99        1.70      1.70 o
  -2  15   4        0.69       -0.10      1.59 o
  -1  15   4        0.03       -1.48      1.48 o
   0  15   4        0.00       -0.95      2.37 o
   1  15   4        8.17       12.94      2.22 o
   2  15   4       36.10       33.58      4.11 o
   3  15   4       13.75       15.10      3.11 o
   4  15   4        3.99       -0.93      1.99 o
   5  15   4       12.49       13.64      3.89 o
   6  15   4        0.41        0.72      2.36 o
   7  15   4        0.00        1.12      2.49 o
  -6  16   4        7.61       11.64      3.13 o
  -5  16   4        0.28        1.19      2.28 o
  -4  16   4        3.36        1.34      3.69 o
  -3  16   4       39.94       50.76      6.72 o
  -2  16   4       34.36       31.65      3.09 o
  -1  16   4        0.34       -0.66      1.72 o
   0  16   4        3.10        3.32      1.83 o
   1  16   4        2.67        4.29      1.80 o
   2  16   4        1.77        0.14      2.17 o
   3  16   4        2.81        6.03      2.53 o
   4  16   4        0.80        1.72      2.17 o
   5  16   4        4.60        9.75      2.95 o
   6  16   4        0.11        1.03      2.47 o
  -5  17   4        0.23        2.07      2.54 o
  -4  17   4        0.29       -1.74      2.14 o
  -3  17   4        2.39        5.56      2.11 o
  -2  17   4        5.65        6.31      3.10 o
  -1  17   4       10.38        7.75      2.92 o
   0  17   4        0.27        2.35      1.93 o
   1  17   4        1.65        2.45      1.80 o
   2  17   4       21.76       17.23      4.09 o
   3  17   4        0.62        2.45      2.55 o
   4  17   4        8.24       10.86      2.86 o
  -3  18   4        0.49       -1.23      1.67 o
  -2  18   4        0.00       -0.59      1.71 o
  -1  18   4        0.01        4.80      3.36 o
   0  18   4        0.60        1.24      1.87 o
   1  18   4        0.18        0.88      3.09 o
   2  18   4        0.80        2.42      2.82 o
 -12   1   5        9.67       14.75      3.03 o
 -11   1   5       22.60       16.36      2.31 o
 -10   1   5        1.35        0.10      1.85 o
  -9   1   5       24.83       23.74      2.81 o
  -8   1   5        0.02        1.83      1.88 o
  -7   1   5       19.50       14.97      2.93 o
  -6   1   5       52.08       61.61      3.63 o
  -5   1   5       36.26       39.30      3.14 o
  -4   1   5      105.55      101.42      3.37 o
  -3   1   5      126.26      108.58      3.02 o
  -2   1   5      656.87      608.35     12.37 o
  -1   1   5      419.29      415.02     12.18 o
   0   1   5        7.91       18.52      5.05 o
   1   1   5     1917.02     2100.77     55.29 o
   2   1   5       56.58       49.60      7.54 o
   3   1   5      403.11      452.00     15.83 o
   4   1   5        0.10        0.16      1.39 o
   5   1   5       26.51       19.32      2.82 o
   6   1   5       26.70       32.57      2.72 o
   7   1   5      201.99      209.65      6.33 o
   8   1   5       86.42       75.35      3.86 o
   9   1   5       13.40       11.69      2.04 o
  10   1   5        1.88        6.64      1.86 o
  11   1   5        3.85        9.29      2.04 o
 -12   2   5       24.12       22.56      3.21 o
 -11   2   5        2.68        5.13      1.83 o
 -10   2   5       74.09       73.60      4.65 o
  -9   2   5       30.32       22.97      2.80 o
  -8   2   5      233.82      185.06      7.14 o
  -7   2   5        0.88       -0.68      1.25 o
  -6   2   5      226.76      211.08      7.73 o
  -5   2   5     1844.04     2037.66     78.47 o
  -4   2   5        9.88        8.91      1.21 o
  -3   2   5       44.60       39.19      1.77 o
  -2   2   5        2.79        2.60      0.80 o
  -1   2   5       17.31       25.48      3.30 o
   0   2   5     1280.42     1343.47     35.98 o
   1   2   5     2364.16     2846.81     74.16 o
   2   2   5        1.07        1.51      1.29 o
   3   2   5      930.81      918.12     37.09 o
   4   2   5     1023.53     1016.99     28.97 o
   5   2   5       50.17       30.44      4.79 o
   6   2   5       69.74       82.49      4.30 o
   7   2   5      400.56      452.45     10.94 o
   8   2   5       45.59       52.18      3.33 o
   9   2   5       41.95       36.94      3.07 o
  10   2   5        1.02        0.26      1.57 o
  11   2   5        1.35        2.70      1.76 o
 -11   3   5       62.25       69.60      4.28 o
 -10   3   5        6.67        8.99      1.91 o
  -9   3   5      121.34      114.45      4.59 o
  -8   3   5       11.05       12.94      2.24 o
  -7   3   5        2.82        2.41      2.35 o
  -6   3   5       38.19       42.60      4.08 o
  -5   3   5      133.10      113.29      6.72 o
  -4   3   5      299.98      308.10     15.77 o
  -3   3   5      728.11      761.20     17.71 o
  -2   3   5      406.68      436.59      9.29 o
  -1   3   5        4.12        9.27      1.81 o
   0   3   5       88.72      125.98      5.18 o
   1   3   5      219.39      257.05     12.94 o
   2   3   5      186.19      214.32     10.69 o
   3   3   5      702.24      725.29     21.36 o
   4   3   5       39.03       33.59      3.46 o
   5   3   5       38.46       24.24      2.49 o
   6   3   5      250.41      218.62      7.35 o
   7   3   5      491.86      489.60     13.38 o
   8   3   5       43.90       37.44      3.06 o
   9   3   5        5.39        9.20      2.05 o
  10   3   5        0.32        2.37      1.68 o
  11   3   5        0.27        5.16      1.97 o
 -11   4   5        1.44        1.51      1.70 o
 -10   4   5        3.45        5.98      1.83 o
  -9   4   5       68.81       57.64      3.40 o
  -8   4   5       93.50       93.10      5.38 o
  -7   4   5       14.62       10.22      1.98 o
  -6   4   5      209.05      210.46      7.70 o
  -5   4   5       57.48       50.11      4.09 o
  -4   4   5        2.44        0.90      1.01 o
  -3   4   5       10.42       15.15      1.30 o
  -2   4   5      715.20      696.70     14.09 o
  -1   4   5       14.01       22.39      2.10 o
   0   4   5      481.24      444.73     13.40 o
   1   4   5       96.43       97.05      9.74 o
   2   4   5       28.43       22.50      2.66 o
   3   4   5      169.12      126.72     15.13 o
   4   4   5      769.46      736.05     21.97 o
   5   4   5       63.12       52.37      4.92 o
   6   4   5      159.49      140.04      5.59 o
   7   4   5       40.70       32.09      4.17 o
   8   4   5       61.00       65.66      3.73 o
   9   4   5       63.36       51.69      4.33 o
  10   4   5        6.28        6.37      1.94 o
  11   4   5        0.03        2.09      1.76 o
 -11   5   5        4.73        0.30      1.69 o
 -10   5   5        1.57        2.47      1.84 o
  -9   5   5        0.41        1.58      3.25 o
  -8   5   5        9.79        9.56      4.33 o
  -7   5   5      154.34      144.01      5.04 o
  -6   5   5        0.94        0.90      1.22 o
  -5   5   5       10.05       20.89      2.37 o
  -4   5   5       17.10       17.05      1.64 o
  -3   5   5      208.05      217.90      7.68 o
  -2   5   5       66.02       57.70      2.36 o
  -1   5   5       31.80       43.68      2.11 o
   0   5   5        0.58        0.87      1.12 o
   1   5   5       21.40       30.59      2.85 o
   2   5   5        1.25       -0.42      1.28 o
   3   5   5      556.13      545.56     19.08 o
   4   5   5        3.20        1.37      1.81 o
   5   5   5      171.86      200.34      6.76 o
   6   5   5      140.27      165.46      6.15 o
   7   5   5       62.07       42.56      3.46 o
   8   5   5        0.04        3.45      1.85 o
   9   5   5      124.95      121.99      4.82 o
  10   5   5        4.34        6.65      2.19 o
  11   5   5        0.58        2.39      1.95 o
 -11   6   5        0.02       -0.36      1.66 o
 -10   6   5        2.61        1.09      1.71 o
  -9   6   5        4.33        4.90      1.77 o
  -8   6   5       84.52       88.98      5.64 o
  -7   6   5        0.20       -0.55      1.92 o
  -6   6   5        3.33        0.64      2.24 o
  -5   6   5        7.29        6.80      1.49 o
  -4   6   5       22.03       18.05      1.57 o
  -3   6   5      428.23      448.28     10.29 o
  -2   6   5       25.03       24.04      1.57 o
  -1   6   5       97.84      103.96      4.86 o
   0   6   5        5.92        1.56      1.12 o
   1   6   5       15.58       12.61      1.58 o
   2   6   5       58.60       47.30      3.27 o
   3   6   5       69.47       50.78      2.76 o
   4   6   5      108.48      143.16      6.63 o
   5   6   5        0.01        1.37      1.38 o
   6   6   5        2.73       11.34      3.02 o
   7   6   5      377.64      373.20     10.98 o
   8   6   5        7.77        8.68      2.12 o
   9   6   5       15.57       16.13      2.70 o
  10   6   5        0.65        2.32      1.70 o
 -11   7   5        0.20        1.31      2.26 o
 -10   7   5       21.11       22.24      3.39 o
  -9   7   5        0.46        0.87      2.97 o
  -8   7   5       25.12       20.44      2.26 o
  -7   7   5       51.20       48.71      2.93 o
  -6   7   5        1.62       -0.91      1.23 o
  -5   7   5        3.96        2.06      1.07 o
  -4   7   5        8.70       13.44      1.48 o
  -3   7   5      104.82      102.45      3.95 o
  -2   7   5      104.81      110.53      3.14 o
  -1   7   5       44.74       42.89      2.00 o
   0   7   5        0.40        0.46      1.05 o
   1   7   5      287.12      294.31      8.13 o
   2   7   5        5.95        3.39      1.23 o
   3   7   5      288.48      300.58     22.82 o
   4   7   5       74.30       75.27      5.09 o
   5   7   5       45.06       53.83      4.52 o
   6   7   5      378.57      379.87     10.90 o
   7   7   5        1.33        1.02      2.00 o
   8   7   5       94.21      102.02      4.95 o
   9   7   5       16.79       16.02      2.65 o
  10   7   5        6.93       13.47      3.98 o
 -10   8   5        0.64        4.00      3.51 o
  -9   8   5       52.45       50.52      6.38 o
  -8   8   5        1.45        0.30      2.01 o
  -7   8   5       37.68       27.13      3.28 o
  -6   8   5       15.40       16.90      2.76 o
  -5   8   5      160.42      159.44      5.50 o
  -4   8   5      281.66      273.02     12.39 o
  -3   8   5       28.78       30.51      2.06 o
  -2   8   5        0.01       -0.13      1.63 o
  -1   8   5      168.83      165.76      4.15 o
   0   8   5       55.37       45.82      3.71 o
   1   8   5        0.14       -0.73      1.04 o
   2   8   5       74.61       66.81      4.16 o
   3   8   5        5.60        7.76      3.95 o
   4   8   5      147.58      150.07      8.87 o
   5   8   5        6.67        6.38      2.25 o
   6   8   5      205.11      195.74      6.87 o
   7   8   5       40.18       39.65      3.42 o
   8   8   5        0.02        1.05      2.73 o
   9   8   5        0.23       -0.03      2.94 o
  10   8   5        0.11        3.13      1.99 o
 -10   9   5       19.70       20.25      3.36 o
  -9   9   5       27.46       34.13      3.81 o
  -8   9   5       12.58       10.16      3.99 o
  -7   9   5       24.39       13.66      2.81 o
  -6   9   5       15.61       11.64      2.54 o
  -5   9   5        4.73        9.44      2.24 o
  -4   9   5      207.13      210.38      7.41 o
  -3   9   5        7.66       11.75      1.60 o
  -2   9   5       40.17       35.42      2.23 o
  -1   9   5      132.18      119.11      3.92 o
   0   9   5       17.07       24.35      2.21 o
   1   9   5       75.40       65.21      3.16 o
   2   9   5      203.52      206.60      9.59 o
   3   9   5      130.24      120.28      6.07 o
   4   9   5       75.01       56.95      4.65 o
   5   9   5      148.09      160.84     15.52 o
   6   9   5        2.08        2.91      1.51 o
   7   9   5        0.03        1.18      1.56 o
   8   9   5       26.47       21.02      3.36 o
   9   9   5        0.98        5.29      3.91 o
 -10  10   5        5.65        1.82      2.36 o
  -9  10   5        0.01       -2.82      2.82 o
  -8  10   5        2.79        1.65      2.20 o
  -7  10   5       32.48       35.14      3.74 o
  -6  10   5      117.08      117.34      6.08 o
  -5  10   5        0.66        0.83      1.50 o
  -4  10   5        0.38        1.55      1.48 o
  -3  10   5       62.77       69.75      3.00 o
  -2  10   5        3.76        5.07      1.32 o
  -1  10   5        9.65        8.43      1.43 o
   0  10   5       13.62       14.41      1.67 o
   1  10   5        2.91        1.75      1.29 o
   2  10   5        1.06        0.21      1.28 o
   3  10   5        6.05        5.63      2.21 o
   4  10   5        3.48        2.67      1.97 o
   5  10   5       70.67       69.65      7.49 o
   6  10   5        0.21       -1.47      1.85 o
   7  10   5        0.36       -0.34      1.87 o
   8  10   5       25.45       27.38      6.30 o
   9  10   5        1.65        0.43      2.88 o
  -9  11   5       15.91        9.11      2.81 o
  -8  11   5        4.69        7.58      3.10 o
  -7  11   5        1.70        1.46      2.12 o
  -6  11   5        9.51        9.19      2.53 o
  -5  11   5       17.48       23.82      6.28 o
  -4  11   5        8.85        9.44      2.39 o
  -3  11   5       74.02       65.85      3.59 o
  -2  11   5       13.60       14.05      3.46 o
  -1  11   5        0.40        0.86      1.23 o
   0  11   5       16.88       12.61      1.64 o
   1  11   5        2.65        2.21      1.36 o
   2  11   5        6.54        4.38      1.62 o
   3  11   5       56.07       63.33      5.66 o
   4  11   5      218.99      194.83      8.56 o
   5  11   5       60.49       64.46      5.21 o
   6  11   5        0.20       -2.25      2.82 o
   7  11   5        0.36       -0.92      3.73 o
   8  11   5        2.28        4.93      2.43 o
  -9  12   5        3.49        4.15      2.51 o
  -8  12   5       12.94       10.49      2.70 o
  -7  12   5        1.58        1.94      2.11 o
  -6  12   5        0.22        0.62      2.28 o
  -5  12   5       80.70       63.02      3.78 o
  -4  12   5        4.00        3.89      2.29 o
  -3  12   5       10.01       14.44      3.30 o
  -2  12   5        0.51       -0.03      1.18 o
  -1  12   5        4.53        5.59      1.88 o
   0  12   5       45.33       32.25      2.34 o
   1  12   5      120.71      133.78      5.07 o
   2  12   5        8.97       11.96      2.71 o
   3  12   5       38.60       44.93      4.45 o
   4  12   5        3.57        2.82      2.02 o
   5  12   5        0.35       -0.48      2.29 o
   6  12   5        0.59        3.32      2.24 o
   7  12   5        0.47        0.61      2.25 o
   8  12   5        0.25        1.58      4.55 o
  -8  13   5        2.50        9.61      2.89 o
  -7  13   5        2.44       -0.05      3.57 o
  -6  13   5        0.02       -0.56      1.98 o
  -5  13   5        8.88        8.72      2.08 o
  -4  13   5       22.84       24.41      2.69 o
  -3  13   5        5.95        7.20      1.60 o
  -2  13   5       46.83       52.46      3.04 o
  -1  13   5       61.58       50.40      3.41 o
   0  13   5       21.45       19.87      2.41 o
   1  13   5        8.68       12.56      2.12 o
   2  13   5       38.15       37.62      4.14 o
   3  13   5        6.66        6.84      2.61 o
   4  13   5        9.25        7.56      2.48 o
   5  13   5        0.09        0.77      2.01 o
   6  13   5        0.99        2.84      2.32 o
   7  13   5        0.07       -0.17      2.20 o
  -7  14   5        6.55        8.15      4.28 o
  -6  14   5        3.21        0.42      3.23 o
  -5  14   5        0.54        3.62      2.46 o
  -4  14   5        0.00       -0.26      2.09 o
  -3  14   5        0.14        1.06      1.62 o
  -2  14   5        0.36       -0.56      1.44 o
  -1  14   5        2.89        2.97      1.67 o
   0  14   5        4.66        4.11      1.83 o
   1  14   5       14.06       12.66      2.15 o
   2  14   5        0.97       -2.63      2.63 o
   3  14   5       16.41       16.39      3.26 o
   4  14   5        1.09       -1.23      2.20 o
   5  14   5        1.40        3.39      5.01 o
   6  14   5       14.72       13.50      3.28 o
   7  14   5        1.07       -0.33      2.34 o
  -6  15   5        0.47        3.23      3.25 o
  -5  15   5        5.29        7.31      2.67 o
  -4  15   5        0.46        0.49      2.18 o
  -3  15   5        4.96        6.14      2.06 o
  -2  15   5       11.19        9.57      2.16 o
  -1  15   5       54.64       58.27      3.89 o
   0  15   5        0.86        0.87      1.69 o
   1  15   5       24.18       22.52      3.59 o
   2  15   5        0.32        3.95      2.40 o
   3  15   5        9.78        5.67      5.99 o
   4  15   5       32.75       33.58      4.30 o
   5  15   5        4.95        4.11      2.52 o
   6  15   5        0.53        0.50      2.59 o
  -5  16   5        0.93        2.09      3.71 o
  -4  16   5        0.03        0.57      2.18 o
  -3  16   5        7.57        3.80      2.35 o
  -2  16   5       12.79       14.89      2.44 o
  -1  16   5        0.45        2.21      1.82 o
   0  16   5        0.37        1.68      1.83 o
   1  16   5        0.76        2.54      2.48 o
   2  16   5        7.93       14.54      4.72 o
   3  16   5       50.89       52.52     11.92 o
   4  16   5       22.68       27.13      4.06 o
  -3  17   5        1.81       -1.67      2.17 o
  -2  17   5        0.92        1.85      1.80 o
  -1  17   5        0.00       -0.43      1.63 o
   0  17   5        9.32       11.51      2.38 o
   1  17   5        1.85       -0.75      2.28 o
   2  17   5        0.36       -2.08      2.91 o
   3  17   5        0.03        5.93      2.65 o
 -11   0   6       10.79        9.57      3.76 o
 -10   0   6       33.83       36.64      5.01 o
  -9   0   6      151.49      152.88      9.55 o
  -8   0   6      177.74      177.14     10.27 o
  -7   0   6        3.86        7.54      2.98 o
  -6   0   6        0.69        0.61      2.23 o
  -5   0   6       20.93       33.41      4.65 o
  -4   0   6      222.37      203.32     11.36 o
  -3   0   6       18.79       21.34      2.10 o
  -2   0   6     1364.24     1395.95     38.20 o
  -1   0   6       63.83       62.92      4.87 o
   0   0   6      310.60      331.29     15.13 o
   1   0   6      237.36      188.35     10.28 o
   2   0   6     1759.44     1748.81     66.79 o
   3   0   6        0.70        1.11      2.11 o
   4   0   6      860.54      869.90     36.24 o
   5   0   6      859.65      747.63     32.33 o
   6   0   6       76.97       90.85      7.96 o
   7   0   6      159.55      118.71      9.52 o
   8   0   6       12.01       14.38      4.65 o
   9   0   6       25.11       25.62      4.02 o
  10   0   6        0.03        4.50      2.46 o
 -11   1   6        0.79        0.56      2.38 o
 -10   1   6       12.75       18.36      2.84 o
  -9   1   6        0.13       -0.72      1.74 o
  -8   1   6       86.05       75.55      4.44 o
  -7   1   6      168.75      167.39      6.96 o
  -6   1   6        2.64        1.64      1.67 o
  -5   1   6      576.03      587.13     18.23 o
  -4   1   6       58.53       68.93      9.46 o
  -3   1   6        7.22        7.72      1.09 o
  -2   1   6      458.30      441.59      9.61 o
  -1   1   6      398.79      423.83     12.79 o
   0   1   6      145.31      139.42      5.77 o
   1   1   6      124.74      111.73      5.20 o
   2   1   6       97.90       85.27      4.86 o
   3   1   6      234.61      229.03      8.80 o
   4   1   6        5.94        3.79      1.98 o
   5   1   6      187.29      187.09      8.28 o
   6   1   6        0.64        2.35      2.21 o
   7   1   6      109.01       91.77      5.82 o
   8   1   6       42.03       52.50      4.09 o
   9   1   6        6.75        4.24      1.74 o
  10   1   6        1.03        4.36      1.74 o
 -11   2   6        6.91       10.62      2.39 o
 -10   2   6        4.13        2.48      2.11 o
  -9   2   6        1.89       -1.31      3.51 o
  -8   2   6       36.96       35.18      3.29 o
  -7   2   6       19.31       18.36      2.57 o
  -6   2   6        0.14       -1.24      1.24 o
  -5   2   6        4.39        0.59      2.88 o
  -4   2   6       23.05       28.64      3.06 o
  -3   2   6        1.85        3.19      1.17 o
  -2   2   6      108.50       88.69      3.03 o
  -1   2   6      148.37      179.17      6.53 o
   0   2   6     1435.94     1450.19     39.08 o
   1   2   6        0.16        3.20      1.43 o
   2   2   6      328.52      352.15     16.80 o
   3   2   6       17.11       24.97      3.07 o
   4   2   6      100.00       95.60      5.48 o
   5   2   6      963.15      854.03     25.64 o
   6   2   6      270.27      272.22     10.83 o
   7   2   6      128.97      111.08      6.46 o
   8   2   6       12.93       15.19      2.56 o
   9   2   6       16.43       17.96      2.90 o
  10   2   6        4.06        7.22      1.94 o
 -11   3   6        0.56        0.87      1.82 o
 -10   3   6        2.96        5.27      2.37 o
  -9   3   6        1.53        3.31      1.96 o
  -8   3   6       29.28       30.46      3.76 o
  -7   3   6        1.42       -0.62      1.48 o
  -6   3   6       30.06       37.13      3.27 o
  -5   3   6        0.01       -1.39      1.44 o
  -4   3   6        5.54        6.80      1.94 o
  -3   3   6        2.56        3.42      2.13 o
  -2   3   6      156.79      126.47      5.21 o
  -1   3   6        2.18        4.08      1.93 o
   0   3   6      107.59      106.72      6.72 o
   1   3   6       23.72       20.42      2.65 o
   2   3   6        7.85       13.96      2.46 o
   3   3   6      103.67       84.76      4.95 o
   4   3   6       71.96       67.27      9.43 o
   5   3   6      256.65      292.84     11.25 o
   6   3   6       94.32       74.33      7.82 o
   7   3   6        8.02       10.25      2.78 o
   8   3   6        1.38        3.09      1.81 o
   9   3   6        6.26        9.85      2.41 o
  10   3   6        3.27        7.84      2.37 o
 -11   4   6        0.53        0.58      1.76 o
 -10   4   6       25.93       30.50      2.81 o
  -9   4   6       36.45       38.71      3.10 o
  -8   4   6       72.85       70.23      4.22 o
  -7   4   6       13.81       13.57      2.42 o
  -6   4   6      105.68      105.77      5.23 o
  -5   4   6       12.98       13.25      2.30 o
  -4   4   6       13.52       11.48      2.29 o
  -3   4   6       75.84       91.77      3.07 o
  -2   4   6        4.85        5.70      1.18 o
  -1   4   6      217.53      232.81      8.08 o
   0   4   6       16.13       22.36      2.63 o
   1   4   6      740.94      848.15     42.96 o
   2   4   6        0.21        2.20      1.70 o
   3   4   6      273.28      292.72     12.88 o
   4   4   6        0.09        0.26      3.45 o
   5   4   6      115.85      123.27      9.42 o
   6   4   6      119.05      115.35      6.94 o
   7   4   6      162.91      139.06      7.36 o
   8   4   6       29.43       33.40      4.19 o
   9   4   6        0.02        0.37      1.92 o
  10   4   6        8.12       13.77      2.75 o
 -11   5   6        3.20        3.36      1.97 o
 -10   5   6        0.20       -0.18      1.63 o
  -9   5   6        0.60        0.56      1.54 o
  -8   5   6      190.37      208.57      9.58 o
  -7   5   6       29.73       41.69      5.55 o
  -6   5   6        0.35       -0.58      1.58 o
  -5   5   6       46.79       37.60      4.24 o
  -4   5   6      177.73      187.87      7.57 o
  -3   5   6       42.94       53.85      2.93 o
  -2   5   6        0.06        2.40      1.06 o
  -1   5   6      673.49      622.69     14.23 o
   0   5   6      264.53      243.19     13.12 o
   1   5   6       17.74       24.18      2.90 o
   2   5   6       27.74       32.18      3.32 o
   3   5   6        2.51        4.02      2.03 o
   4   5   6      433.93      442.41     18.43 o
   5   5   6      576.52      580.84     18.79 o
   6   5   6       34.74       20.24      3.30 o
   7   5   6       22.10       17.49      3.22 o
   8   5   6        0.97        2.09      3.87 o
   9   5   6        2.42        5.32      2.52 o
  10   5   6       18.51       15.76      3.12 o
 -10   6   6        3.17        4.79      1.91 o
  -9   6   6        0.96        0.47      1.60 o
  -8   6   6       34.28       37.75      2.93 o
  -7   6   6        2.17        0.46      1.49 o
  -6   6   6       27.76       20.60      2.26 o
  -5   6   6        9.35        6.34      1.68 o
  -4   6   6       75.53       88.61      3.70 o
  -3   6   6      297.94      319.91      8.76 o
  -2   6   6      217.26      198.70      5.31 o
  -1   6   6       38.58       45.16      3.39 o
   0   6   6      957.98      905.90     25.63 o
   1   6   6       56.37       42.61      2.74 o
   2   6   6       91.19      106.33      4.20 o
   3   6   6      305.82      329.31     11.74 o
   4   6   6      381.37      356.16     12.70 o
   5   6   6       58.55       58.24      4.96 o
   6   6   6       23.02       44.67      5.54 o
   7   6   6       20.37       28.86      3.87 o
   8   6   6       43.92       43.71      3.88 o
   9   6   6        0.67        2.65      2.11 o
  10   6   6        7.51        9.81      2.88 o
 -10   7   6        2.69        1.55      2.44 o
  -9   7   6       17.35       11.41      2.86 o
  -8   7   6        2.11       -0.82      2.93 o
  -7   7   6       10.83        3.88      2.83 o
  -6   7   6      163.86      153.88      5.46 o
  -5   7   6       89.05       97.10      4.14 o
  -4   7   6       46.55       46.68      2.47 o
  -3   7   6        2.68        4.66      1.25 o
  -2   7   6        1.73        4.23      1.11 o
  -1   7   6      334.86      332.67      7.15 o
   0   7   6       21.25       20.50      3.25 o
   1   7   6       37.87       47.70      2.91 o
   2   7   6        2.72        1.06      1.21 o
   3   7   6       34.14       18.53      2.94 o
   4   7   6       79.36       84.95      5.53 o
   5   7   6        4.42        6.27      4.45 o
   6   7   6       47.89       40.40      4.42 o
   7   7   6       28.30       36.28      4.46 o
   8   7   6        0.01       -1.56      1.94 o
   9   7   6        2.48        5.65      2.13 o
 -10   8   6        3.10        1.44      2.36 o
  -9   8   6        2.56        3.55      2.39 o
  -8   8   6        4.76        6.90      2.51 o
  -7   8   6       21.76       27.67      3.57 o
  -6   8   6       49.48       45.94      4.21 o
  -5   8   6       95.48       96.97      7.92 o
  -4   8   6      126.47      127.39      4.99 o
  -3   8   6        6.86        4.27      1.60 o
  -2   8   6        5.66        8.29      1.53 o
  -1   8   6       50.28       51.69      2.74 o
   0   8   6        6.13        5.95      1.52 o
   1   8   6        1.88        1.96      2.30 o
   2   8   6       21.11       11.32      1.78 o
   3   8   6      251.00      265.32     10.18 o
   4   8   6       66.01       79.84      5.55 o
   5   8   6       95.98       99.47      5.97 o
   6   8   6        1.27        0.43      2.09 o
   7   8   6       59.76       59.83      5.43 o
   8   8   6       13.92       20.11      2.93 o
   9   8   6       21.12       32.26      3.61 o
  -9   9   6       10.97       11.14      2.92 o
  -8   9   6        0.86        4.67      2.36 o
  -7   9   6        2.32       -1.61      2.05 o
  -6   9   6       32.20       31.72      3.72 o
  -5   9   6      115.06       99.53      5.70 o
  -4   9   6      166.59      179.28      6.21 o
  -3   9   6        5.03        8.06      1.79 o
  -2   9   6      309.58      308.61      7.72 o
  -1   9   6      401.48      390.29      9.36 o
   0   9   6       42.84       37.97      3.21 o
   1   9   6       75.22       82.88      5.94 o
   2   9   6      217.62      197.29      8.24 o
   3   9   6        1.97        1.39      3.64 o
   4   9   6      258.36      262.66     10.49 o
   5   9   6       93.92       96.90      6.14 o
   6   9   6        0.32       -1.36      2.99 o
   7   9   6        0.38       -1.78      1.78 o
   8   9   6        4.85       12.12      3.97 o
   9   9   6        4.95        4.99      2.11 o
  -9  10   6       13.00       12.12      3.02 o
  -8  10   6        0.10        0.37      2.30 o
  -7  10   6       27.05       24.56      3.56 o
  -6  10   6        1.79        3.67      2.29 o
  -5  10   6        5.52        1.61      2.06 o
  -4  10   6       43.23       50.41      3.38 o
  -3  10   6       39.61       40.60      3.07 o
  -2  10   6       63.76       63.13      3.03 o
  -1  10   6        0.20        1.94      1.19 o
   0  10   6      181.05      168.32      7.45 o
   1  10   6        0.55        1.73      1.41 o
   2  10   6        0.36        2.16      1.99 o
   3  10   6        8.27       14.06      5.01 o
   4  10   6      121.24      109.24      9.70 o
   5  10   6        6.67       11.36      3.64 o
   6  10   6        0.01       -1.31      2.55 o
   7  10   6       15.32       20.37      3.64 o
   8  10   6        0.60        4.50      2.66 o
  -8  11   6        0.55       -1.36      2.02 o
  -7  11   6        1.43        5.51      2.40 o
  -6  11   6       38.87       39.38      4.11 o
  -5  11   6        4.11        2.23      2.22 o
  -4  11   6       60.76       66.54      3.82 o
  -3  11   6        9.68       11.66      3.85 o
  -2  11   6       19.98       19.74      2.10 o
  -1  11   6      109.08      110.06      4.01 o
   0  11   6        0.94        0.47      1.70 o
   1  11   6       10.36       10.46      2.03 o
   2  11   6       74.59       82.70      5.66 o
   3  11   6       14.26       17.99      3.22 o
   4  11   6       16.55       13.94      3.63 o
   5  11   6        0.01        0.10      2.01 o
   6  11   6        5.25        8.46      2.85 o
   7  11   6        0.47       -1.52      1.96 o
   8  11   6        3.45       10.04      2.95 o
  -8  12   6       12.11       14.80      3.45 o
  -7  12   6        7.86        1.88      2.74 o
  -6  12   6        1.35        1.74      3.13 o
  -5  12   6        2.86       12.24      4.60 o
  -4  12   6       12.05       15.96      3.28 o
  -3  12   6       14.30       11.25      3.84 o
  -2  12   6       19.57       23.08      2.28 o
  -1  12   6        0.61        0.17      1.28 o
   0  12   6        0.71       -0.46      1.30 o
   1  12   6        5.28        6.32      1.87 o
   2  12   6        2.72        4.50      2.46 o
   3  12   6      195.61      175.83      8.27 o
   4  12   6       20.36       19.22      3.38 o
   5  12   6        0.08        1.76      3.02 o
   6  12   6        9.80       12.25      3.05 o
   7  12   6        0.19        1.92      2.08 o
  -7  13   6        3.71        5.44      2.91 o
  -6  13   6        2.10        3.04      2.31 o
  -5  13   6        3.72        1.72      2.14 o
  -4  13   6       73.13       75.44      6.40 o
  -3  13   6       83.71       78.93      4.12 o
  -2  13   6        2.57        2.03      1.49 o
  -1  13   6       10.87        8.90      1.76 o
   0  13   6       14.91       21.02      2.38 o
   1  13   6       37.72       35.22      3.25 o
   2  13   6      296.37      277.05     14.84 o
   3  13   6        0.40       -1.70      2.99 o
   4  13   6       45.61       45.53      6.58 o
   5  13   6        0.17       -1.18      2.09 o
   6  13   6        1.29        2.00      2.48 o
  -6  14   6        0.75        1.22      3.34 o
  -5  14   6        3.79       -2.81      2.89 o
  -4  14   6        2.96        3.47      3.94 o
  -3  14   6        5.02        7.87      2.67 o
  -2  14   6        1.21        0.96      1.68 o
  -1  14   6       14.88       17.47      2.50 o
   0  14   6        8.22        8.23      2.78 o
   1  14   6       11.38       17.36      3.29 o
   2  14   6       16.95       20.23      3.44 o
   3  14   6       13.01       11.91      2.91 o
   4  14   6        8.99       17.02      3.35 o
   5  14   6        6.63        7.49      3.10 o
  -5  15   6        0.45       -0.28      3.45 o
  -4  15   6        1.26        2.46      2.43 o
  -3  15   6        0.85        0.55      2.32 o
  -2  15   6       10.31       16.01      2.42 o
  -1  15   6        4.64        5.38      2.58 o
   0  15   6        8.34       11.35      2.27 o
   1  15   6       50.64       53.31      5.19 o
   2  15   6        0.39        1.48      4.99 o
   3  15   6        0.94        2.97      2.34 o
   4  15   6        0.07       -1.09      2.25 o
  -4  16   6        0.62        3.19      5.88 o
  -3  16   6        4.86        0.81      2.30 o
  -2  16   6        0.00        1.50      2.23 o
  -1  16   6        0.53        5.38      3.49 o
   0  16   6        0.16        1.13      2.99 o
   1  16   6       11.58       15.60      3.16 o
   2  16   6        7.39       10.64      3.37 o
   3  16   6        0.00        2.00      2.41 o
 -10   1   7       26.25       32.01      3.60 o
  -9   1   7        6.70       15.12      3.37 o
  -8   1   7       40.73       45.69      3.95 o
  -7   1   7       43.14       45.06      3.95 o
  -6   1   7       41.30       37.68      6.64 o
  -5   1   7       19.56       20.14      3.11 o
  -4   1   7      289.14      294.57     11.04 o
  -3   1   7      291.93      289.69     21.03 o
  -2   1   7      245.11      232.38      6.02 o
  -1   1   7       12.52        9.12      1.86 o
   0   1   7        1.04        3.49      1.64 o
   1   1   7        0.01       -1.31      1.31 o
   2   1   7       74.58       79.88      4.67 o
   3   1   7       81.78       60.03      7.62 o
   4   1   7      208.66      222.63      9.26 o
   5   1   7       32.20       31.39      3.89 o
   6   1   7       77.34       56.06      5.41 o
   7   1   7        0.14       -1.79      1.79 o
   8   1   7        3.99        4.79      2.58 o
   9   1   7        9.32       10.74      3.16 o
 -10   2   7        8.43        7.76      2.39 o
  -9   2   7       12.79       10.78      2.53 o
  -8   2   7       46.86       53.87      4.27 o
  -7   2   7      207.44      204.26      8.42 o
  -6   2   7        0.99       -0.33      1.97 o
  -5   2   7      363.71      382.76     13.34 o
  -4   2   7      730.36      740.98     23.70 o
  -3   2   7       89.41       82.50      4.96 o
  -2   2   7      118.19      111.68      3.69 o
  -1   2   7      253.90      242.51      8.54 o
   0   2   7       77.16       71.44      5.15 o
   1   2   7        3.25        2.16      1.60 o
   2   2   7        3.69       -1.04      1.24 o
   3   2   7        9.43        4.66      2.02 o
   4   2   7       63.43       57.53      4.79 o
   5   2   7      372.70      360.12     13.28 o
   6   2   7       11.66       20.45      3.41 o
   7   2   7       46.78       35.61      5.95 o
   8   2   7       42.51       51.19      5.43 o
   9   2   7       45.96       66.90      6.80 o
 -10   3   7       39.74       44.91      4.04 o
  -9   3   7        4.73        4.41      2.36 o
  -8   3   7       47.99       42.77      3.88 o
  -7   3   7       20.02       17.12      2.89 o
  -6   3   7       46.94       44.96      3.95 o
  -5   3   7      148.00      148.88      7.01 o
  -4   3   7      278.93      283.49     10.72 o
  -3   3   7        7.39        9.33      2.80 o
  -2   3   7      112.81      109.15      7.78 o
  -1   3   7       93.64       96.41      4.69 o
   0   3   7      711.08      673.08     19.91 o
   1   3   7      242.04      256.04     13.31 o
   2   3   7       48.20       39.68      5.31 o
   3   3   7      195.76      184.10     11.41 o
   4   3   7      291.08      295.45     11.39 o
   5   3   7       44.03       22.88      3.63 o
   6   3   7       43.56       31.84      4.79 o
   7   3   7        2.82        6.88      2.69 o
   8   3   7        0.01        0.61      3.45 o
   9   3   7        9.94        4.40      2.75 o
 -10   4   7        1.51        0.83      1.71 o
  -9   4   7        1.21       -1.84      1.84 o
  -8   4   7        4.13        3.63      2.35 o
  -7   4   7        3.66       -0.74      1.84 o
  -6   4   7        2.46        0.17      2.00 o
  -5   4   7        1.92       -0.04      1.92 o
  -4   4   7      214.41      220.06      8.94 o
  -3   4   7       86.19       85.98      5.10 o
  -2   4   7      966.26      872.47     72.25 o
  -1   4   7       56.96       45.41      2.99 o
   0   4   7       22.81       17.40      2.60 o
   1   4   7       93.80       75.25      4.66 o
   2   4   7       18.46       17.00      4.20 o
   3   4   7      101.47       94.98      8.10 o
   4   4   7        0.67       -0.80      1.87 o
   5   4   7       10.74       11.00      2.92 o
   6   4   7        7.35        4.42      3.34 o
   7   4   7       22.49       28.96      5.86 o
   8   4   7        4.20        1.80      2.60 o
   9   4   7        0.00       -1.30      3.91 o
 -10   5   7        0.01        1.45      1.80 o
  -9   5   7        0.88       -0.86      1.60 o
  -8   5   7       16.78       14.27      2.37 o
  -7   5   7        7.30        5.26      2.21 o
  -6   5   7       22.76       20.36      2.93 o
  -5   5   7        4.58        3.37      2.14 o
  -4   5   7      290.95      305.26     11.26 o
  -3   5   7       89.61       91.73      4.05 o
  -2   5   7       24.52       27.09      2.11 o
  -1   5   7        7.98       10.76      1.60 o
   0   5   7       90.98       63.66      4.15 o
   1   5   7        5.22        0.44      1.63 o
   2   5   7      146.91      132.65      6.83 o
   3   5   7      333.87      330.64     12.17 o
   4   5   7       52.41       42.39      4.46 o
   5   5   7       80.19       71.63      6.68 o
   6   5   7       54.12       62.77      5.60 o
   7   5   7       13.90       19.11      4.92 o
   8   5   7       13.61        8.97      3.32 o
   9   5   7        0.02        5.17      3.03 o
 -10   6   7        4.89        3.57      2.63 o
  -9   6   7        0.20       -1.51      2.26 o
  -8   6   7       14.80       12.78      2.33 o
  -7   6   7       66.74       60.69      3.70 o
  -6   6   7      213.55      204.82      7.53 o
  -5   6   7       48.90       46.37      5.50 o
  -4   6   7        0.01        0.43      1.78 o
  -3   6   7      894.72      873.90     24.68 o
  -2   6   7      122.06      106.56      5.76 o
  -1   6   7      447.25      446.39     10.31 o
   0   6   7       37.33       21.81      2.77 o
   1   6   7      367.74      346.72     12.06 o
   2   6   7        1.87        5.23      2.52 o
   3   6   7      166.14      144.69      7.59 o
   4   6   7        0.53       -1.50      1.81 o
   5   6   7        0.87        4.32      2.27 o
   6   6   7        3.30        0.78      2.07 o
   7   6   7       27.99       17.68      3.78 o
   8   6   7       36.28       46.58      5.37 o
   9   6   7       19.63       25.45      5.79 o
  -9   7   7        4.75        9.97      2.88 o
  -8   7   7        1.41        0.51      2.18 o
  -7   7   7       14.56        6.48      2.43 o
  -6   7   7        7.02        5.03      2.29 o
  -5   7   7        2.49        4.36      2.96 o
  -4   7   7       54.97       57.95      3.88 o
  -3   7   7       52.41       51.84      3.38 o
  -2   7   7       19.62       23.06      1.85 o
  -1   7   7       37.32       33.82      2.14 o
   0   7   7       17.13       15.53      2.06 o
   1   7   7      462.66      429.25     11.60 o
   2   7   7       12.37        5.51      2.18 o
   3   7   7      387.35      369.05     13.26 o
   4   7   7        0.43       -0.43      2.98 o
   5   7   7       19.66       33.37      4.20 o
   6   7   7       38.92       31.73      4.22 o
   7   7   7        2.12        1.53      2.53 o
   8   7   7        1.31       -2.11      2.11 o
  -9   8   7        9.25        4.21      2.51 o
  -8   8   7        4.09       12.01      3.01 o
  -7   8   7        8.99       12.19      3.00 o
  -6   8   7        7.06        6.71      2.66 o
  -5   8   7      167.34      177.41     17.02 o
  -4   8   7       35.58       30.20      3.77 o
  -3   8   7       92.77       86.22      8.69 o
  -2   8   7        2.33        1.79      1.55 o
  -1   8   7       86.95       91.26      3.86 o
   0   8   7       61.44       68.74      3.63 o
   1   8   7        5.80        3.92      1.65 o
   2   8   7       57.30       48.61      4.42 o
   3   8   7        0.21        0.12      1.86 o
   4   8   7        3.93        5.21      2.31 o
   5   8   7        6.19       10.26      4.06 o
   6   8   7       40.45       43.41      4.93 o
   7   8   7        0.01        3.48      2.55 o
   8   8   7        0.96        2.39      2.56 o
  -8   9   7       12.00        9.08      2.79 o
  -7   9   7        0.86        2.91      2.28 o
  -6   9   7        1.44        1.61      2.23 o
  -5   9   7       88.34       81.31      8.58 o
  -4   9   7       12.95        7.06      2.50 o
  -3   9   7        0.18        2.60      1.89 o
  -2   9   7       17.99       17.37      2.39 o
  -1   9   7       31.65       34.41      2.53 o
   0   9   7       38.65       33.74      2.53 o
   1   9   7      591.50      554.18     19.69 o
   2   9   7      174.00      168.93      8.46 o
   3   9   7        4.95        4.04      2.23 o
   4   9   7        4.01        2.90      4.62 o
   5   9   7       25.13       26.97      3.83 o
   6   9   7        2.98        1.88      2.29 o
   7   9   7        6.88       11.35      3.52 o
   8   9   7        5.95        4.88      2.70 o
  -8  10   7        3.32        3.00      2.38 o
  -7  10   7        1.36       -1.88      1.88 o
  -6  10   7        1.11        2.46      2.30 o
  -5  10   7      103.58       88.62      5.70 o
  -4  10   7       73.41       72.88      5.45 o
  -3  10   7        6.72        4.39      1.81 o
  -2  10   7        0.24       -0.39      1.58 o
  -1  10   7       31.94       31.10      2.50 o
   0  10   7       23.34       20.04      2.28 o
   1  10   7      267.82      264.51      8.25 o
   2  10   7        4.39       11.78      2.72 o
   3  10   7      156.93      136.00     10.06 o
   4  10   7       22.71       27.85      4.04 o
   5  10   7       23.30       20.80      3.71 o
   6  10   7       18.82       17.12      3.51 o
   7  10   7        0.55        0.08      2.23 o
  -7  11   7        2.51        3.78      2.52 o
  -6  11   7        0.11        1.71      2.14 o
  -5  11   7        0.00        2.59      2.43 o
  -4  11   7       37.57       34.82      4.09 o
  -3  11   7        4.94        2.51      1.78 o
  -2  11   7       13.38        8.99      2.05 o
  -1  11   7       85.81       81.78      3.67 o
   0  11   7        1.92        1.15      1.35 o
   1  11   7       45.33       47.33      4.61 o
   2  11   7      104.44       95.53      5.83 o
   3  11   7        0.17       -0.70      4.74 o
   4  11   7       18.02       17.33      3.36 o
   5  11   7        0.01        2.88      2.37 o
   6  11   7        1.65        6.10      2.90 o
   7  11   7        7.90        6.70      3.98 o
  -7  12   7        0.09       -2.16      2.16 o
  -6  12   7        0.02       -0.70      2.32 o
  -5  12   7        8.28        6.90      2.60 o
  -4  12   7        1.16        2.13      2.18 o
  -3  12   7        0.01       -0.93      1.72 o
  -2  12   7       19.10       21.01      2.68 o
  -1  12   7        2.64        0.96      1.96 o
   0  12   7      103.92      102.83      4.20 o
   1  12   7       27.89       30.75      3.22 o
   2  12   7       27.00       27.06      3.88 o
   3  12   7        3.73        7.24      2.57 o
   4  12   7        6.35       10.15      2.86 o
   5  12   7        4.26        6.00      4.23 o
   6  12   7        0.02        1.37      2.28 o
  -6  13   7        1.10        6.89      2.83 o
  -5  13   7        2.45        3.68      2.50 o
  -4  13   7        0.09        2.90      2.29 o
  -3  13   7       38.62       42.10      3.67 o
  -2  13   7       23.81       32.90      3.20 o
  -1  13   7        5.62        3.40      1.78 o
   0  13   7       56.35       59.79      3.42 o
   1  13   7        0.04        2.63      1.83 o
   2  13   7        0.03        0.33      3.06 o
   3  13   7       16.04       15.96      3.35 o
   4  13   7        8.74       10.77      2.93 o
   5  13   7        0.09        4.62      2.50 o
  -5  14   7       21.87       16.49      4.62 o
  -4  14   7        3.25        8.23      2.81 o
  -3  14   7        0.78        2.20      2.26 o
  -2  14   7        1.26        1.85      2.17 o
  -1  14   7        1.38        2.45      1.71 o
   0  14   7        0.87        4.75      2.38 o
   1  14   7        4.64        8.26      2.92 o
   2  14   7        7.92        9.40      2.87 o
   3  14   7       43.10       55.78      5.46 o
   4  14   7        0.01       -2.04      2.04 o
  -3  15   7        1.81        1.47      2.43 o
  -2  15   7        7.64       12.82      3.13 o
  -1  15   7       27.32       30.73      3.24 o
   0  15   7       35.20       33.62      4.70 o
   1  15   7        0.03        0.81      2.33 o
   2  15   7        1.24       -0.98      2.36 o
  -9   0   8       43.90       36.45      5.56 o
  -8   0   8        1.16       -0.33      2.81 o
  -7   0   8        4.89        6.15      3.53 o
  -6   0   8        7.88        5.90      3.48 o
  -5   0   8        1.55       -2.42      2.78 o
  -4   0   8      593.81      597.87     27.68 o
  -3   0   8      430.91      398.01     20.06 o
  -2   0   8      625.10      605.84     27.83 o
  -1   0   8       42.35       49.33      5.34 o
   0   0   8        1.22        2.87      2.31 o
   1   0   8        5.81        0.53      1.97 o
   2   0   8       38.68       39.12      5.40 o
   3   0   8      164.57      192.17     11.97 o
   4   0   8      109.44      138.95     10.24 o
   5   0   8      302.61      323.34     17.85 o
   6   0   8       75.10       52.23      7.29 o
   7   0   8        0.05        2.48      3.23 o
   8   0   8       14.15       25.23      5.93 o
  -9   1   8       35.34       33.66      3.85 o
  -8   1   8       11.53        3.72      2.30 o
  -7   1   8       49.48       52.66      4.56 o
  -6   1   8       70.71       83.57      7.25 o
  -5   1   8      226.68      232.13      9.73 o
  -4   1   8      659.39      642.48     20.75 o
  -3   1   8      215.71      224.77      9.50 o
  -2   1   8        4.05        7.77      2.53 o
  -1   1   8       40.38       34.92      3.28 o
   0   1   8      341.06      329.60     11.39 o
   1   1   8      110.80       91.77      5.18 o
   2   1   8       31.06       42.21      6.82 o
   3   1   8       27.59       17.77      3.73 o
   4   1   8       46.81       75.31      7.85 o
   5   1   8       88.75       84.02     10.04 o
   6   1   8       17.44       19.80      4.28 o
   7   1   8        7.36        8.18      2.92 o
   8   1   8       20.89       11.36      3.21 o
  -9   2   8        1.77        2.81      2.23 o
  -8   2   8        6.39        5.45      2.38 o
  -7   2   8       25.47       30.98      3.84 o
  -6   2   8       19.24       21.35      3.36 o
  -5   2   8       27.46       29.62      3.70 o
  -4   2   8        0.20       -0.40      2.74 o
  -3   2   8       48.36       56.54      4.72 o
  -2   2   8       43.49       39.53      7.92 o
  -1   2   8      104.88      102.27      8.08 o
   0   2   8       24.67       17.68      2.67 o
   1   2   8       15.83       12.30      2.54 o
   2   2   8       36.25       26.99      3.39 o
   3   2   8        7.02        2.95      2.09 o
   4   2   8       62.83       61.37      5.21 o
   5   2   8      162.66      172.17      8.56 o
   6   2   8       26.43       17.49      3.40 o
   7   2   8        0.04        0.04      2.48 o
   8   2   8        4.93        1.01      2.51 o
  -9   3   8        7.23        9.30      2.67 o
  -8   3   8       22.62       25.96      4.95 o
  -7   3   8       43.65       45.12      4.29 o
  -6   3   8      116.45      117.42      6.33 o
  -5   3   8       88.78       95.55     12.58 o
  -4   3   8       28.37       27.83      3.74 o
  -3   3   8      370.33      376.78     13.64 o
  -2   3   8      497.58      484.71     16.53 o
  -1   3   8       87.41       83.22      5.18 o
   0   3   8       86.38       84.00      5.80 o
   1   3   8      201.47      189.97      8.00 o
   2   3   8       53.67       51.47      4.43 o
   3   3   8      267.32      261.96     10.56 o
   4   3   8       90.02       90.46      6.35 o
   5   3   8        0.56        3.29      2.46 o
   6   3   8       29.88       39.04      4.88 o
   7   3   8       52.82       44.07      6.33 o
   8   3   8       17.24       29.95      6.61 o
  -9   4   8        7.26        7.40      2.53 o
  -8   4   8        0.29        0.83      2.10 o
  -7   4   8       10.34        6.54      2.95 o
  -6   4   8       14.53       15.04      3.99 o
  -5   4   8        9.02       10.11      2.68 o
  -4   4   8      424.62      450.37     15.66 o
  -3   4   8      186.00      175.72      8.21 o
  -2   4   8      245.97      226.60      7.35 o
  -1   4   8      320.31      300.11      7.79 o
   0   4   8        0.32        3.89      1.88 o
   1   4   8        2.46        5.12      2.59 o
   2   4   8        4.67        4.34      2.89 o
   3   4   8        3.04        4.55      2.19 o
   4   4   8       81.71      121.69     10.70 o
   5   4   8        0.83        5.21      2.54 o
   6   4   8       14.68       16.50      3.49 o
   7   4   8        7.62        6.02      2.90 o
   8   4   8       47.67       62.36      6.40 o
  -9   5   8        0.41       -0.03      1.76 o
  -8   5   8       35.07       35.33      4.73 o
  -7   5   8       17.90       18.11      3.55 o
  -6   5   8       61.51       65.29      7.37 o
  -5   5   8        2.12        2.44      2.11 o
  -4   5   8       44.10       44.71      4.35 o
  -3   5   8      421.82      430.37     15.07 o
  -2   5   8        1.61        0.78      2.21 o
  -1   5   8       39.13       40.38      2.67 o
   0   5   8        2.96        4.49      2.02 o
   1   5   8       29.73       24.40      3.42 o
   2   5   8        3.38        5.57      2.35 o
   3   5   8       32.27       44.46      4.67 o
   4   5   8        4.98        0.91      2.85 o
   5   5   8        7.24        8.18      3.67 o
   6   5   8       90.40       71.48      8.52 o
   7   5   8        7.21       11.79      3.46 o
   8   5   8        4.58       12.84      3.73 o
  -9   6   8        0.66        2.05      2.35 o
  -8   6   8        0.99        1.73      2.38 o
  -7   6   8       36.17       35.21      3.28 o
  -6   6   8       68.07       79.19      7.74 o
  -5   6   8        1.41        1.47      3.24 o
  -4   6   8        1.88        2.53      2.41 o
  -3   6   8       19.24       25.62      3.80 o
  -2   6   8        6.60        5.73      1.82 o
  -1   6   8      245.74      230.05      6.51 o
   0   6   8       21.18       33.11      3.56 o
   1   6   8        1.26        2.36      1.85 o
   2   6   8      145.71      138.13      7.00 o
   3   6   8       14.46       13.50      3.05 o
   4   6   8        0.00       -1.36      2.18 o
   5   6   8       65.81       80.98      6.37 o
   6   6   8        0.72        7.76      2.78 o
   7   6   8       39.98       27.82      5.93 o
   8   6   8        0.55        6.77      3.29 o
  -8   7   8        9.14       10.13      3.25 o
  -7   7   8       45.89       46.25      4.76 o
  -6   7   8        0.82        2.35      4.60 o
  -5   7   8        1.26        4.45      2.27 o
  -4   7   8        7.97        9.82      3.19 o
  -3   7   8        8.73       10.82      3.92 o
  -2   7   8        0.80       -1.78      1.79 o
  -1   7   8      404.12      386.76      9.53 o
   0   7   8       72.32       85.11      4.95 o
   1   7   8       23.87       18.60      2.47 o
   2   7   8        8.92        5.26      2.52 o
   3   7   8        0.09       -1.71      1.95 o
   4   7   8        4.18        1.13      2.10 o
   5   7   8       37.94       60.43      5.78 o
   6   7   8        6.67        3.13      2.85 o
   7   7   8        0.51        0.88      2.71 o
  -8   8   8        0.67        0.37      2.38 o
  -7   8   8        0.35        2.71      2.15 o
  -6   8   8        3.55        5.67      2.44 o
  -5   8   8       17.80       17.51      3.26 o
  -4   8   8        3.75        4.88      2.56 o
  -3   8   8       16.46       16.15      3.11 o
  -2   8   8       46.54       42.28      3.33 o
  -1   8   8       25.67       32.95      2.62 o
   0   8   8        1.69        3.24      1.58 o
   1   8   8        7.06        2.87      2.12 o
   2   8   8       52.03       49.62      4.68 o
   3   8   8        0.04       -0.50      1.96 o
   4   8   8        0.00       -1.02      2.01 o
   5   8   8        1.52        5.10      2.69 o
   6   8   8        0.75        0.34      2.22 o
   7   8   8        0.08        2.12      2.48 o
  -7   9   8        6.64        7.74      2.96 o
  -6   9   8        0.00       -0.39      2.06 o
  -5   9   8        2.23        5.51      2.44 o
  -4   9   8        0.41       -1.91      1.95 o
  -3   9   8        0.28        1.97      2.16 o
  -2   9   8       33.31       43.13      3.44 o
  -1   9   8       87.65       83.49      4.45 o
   0   9   8       28.70       36.30      2.73 o
   1   9   8       51.78       56.25      4.83 o
   2   9   8        2.98        7.37      2.49 o
   3   9   8        8.69       13.30      4.48 o
   4   9   8       33.76       40.79      4.70 o
   5   9   8        7.96       11.07      4.92 o
   6   9   8       10.59       18.38      3.67 o
  -7  10   8        2.81        5.39      2.71 o
  -6  10   8        0.99        0.38      2.33 o
  -5  10   8        0.00       -2.95      3.74 o
  -4  10   8        0.42       -0.62      2.24 o
  -3  10   8       22.69       29.41      3.99 o
  -2  10   8        0.27        1.63      1.72 o
  -1  10   8       19.02       24.35      2.82 o
   0  10   8       13.03       14.31      2.67 o
   1  10   8       14.13       16.12      3.88 o
   2  10   8        8.50        9.94      2.75 o
   3  10   8       12.43        8.66      2.77 o
   4  10   8       10.70       10.57      3.03 o
   5  10   8        1.99        5.73      2.71 o
   6  10   8        3.15        5.20      3.05 o
  -6  11   8        9.86       12.90      3.29 o
  -5  11   8        0.46        3.61      2.59 o
  -4  11   8        1.96        3.89      2.45 o
  -3  11   8        0.83        2.58      2.47 o
  -2  11   8       20.89       24.24      2.91 o
  -1  11   8        8.20        9.47      2.26 o
   0  11   8        0.26       -0.54      1.33 o
   1  11   8        9.72       12.19      2.75 o
   2  11   8        0.08        1.38      2.18 o
   3  11   8        2.17        1.98      2.14 o
   4  11   8        0.74        1.42      3.07 o
   5  11   8        0.44        1.97      2.39 o
  -5  12   8        2.59        6.65      2.90 o
  -4  12   8        2.27        8.86      2.82 o
  -3  12   8        5.87        7.02      2.66 o
  -2  12   8        0.25        1.73      1.84 o
  -1  12   8       15.73       17.08      2.55 o
   0  12   8        1.92        3.08      3.26 o
   1  12   8       18.32       14.99      2.74 o
   2  12   8        4.62        2.21      2.21 o
   3  12   8       19.24       16.44      3.21 o
   4  12   8        0.42        4.14      2.60 o
  -4  13   8        0.81        1.00      2.38 o
  -3  13   8        5.44        4.01      3.37 o
  -2  13   8        1.27        0.55      1.79 o
  -1  13   8        1.32        1.93      2.34 o
   0  13   8        3.17        7.75      2.19 o
   1  13   8       17.44       15.74      2.67 o
   2  13   8        9.38        8.10      2.74 o
   3  13   8        0.00        0.81      2.42 o
  -2  14   8        0.02       -1.82      1.82 o
  -1  14   8        2.17        0.00      2.22 o
   0  14   8       13.20       21.20      3.67 o
   1  14   8        0.86        1.36      2.47 o
  -8   1   9        9.59        8.75      7.72 o
  -7   1   9        0.13        0.25      2.10 o
  -6   1   9        5.83        8.65      2.64 o
  -5   1   9       77.98       97.86      6.41 o
  -4   1   9       28.89       34.26      4.15 o
  -3   1   9        8.56        5.88      2.37 o
  -2   1   9       92.21      100.41      6.07 o
  -1   1   9        7.51        7.41      2.52 o
   0   1   9       12.75       18.05      2.82 o
   1   1   9        0.68        0.78      1.74 o
   2   1   9       24.95       30.26      3.85 o
   3   1   9       98.95       93.12      5.92 o
   4   1   9       22.67       26.75      5.48 o
   5   1   9       17.22       16.28      5.10 o
   6   1   9        3.17        6.48      2.75 o
   7   1   9        0.25       -1.38      2.15 o
  -8   2   9       16.84       18.37      3.36 o
  -7   2   9       12.41       18.86      3.50 o
  -6   2   9       29.88       36.15      4.28 o
  -5   2   9        8.65       16.18      3.87 o
  -4   2   9       17.34       23.30      3.59 o
  -3   2   9      211.50      185.31      8.71 o
  -2   2   9       63.02       63.34      5.16 o
  -1   2   9       49.06       50.69      3.64 o
   0   2   9        1.01        9.27      4.03 o
   1   2   9       24.66       31.27      5.81 o
   2   2   9       87.63      134.33      7.02 o
   3   2   9       29.75       40.39      4.58 o
   4   2   9       12.64       19.94      3.54 o
   5   2   9       20.03       15.00      3.25 o
   6   2   9        1.87       -0.27      2.11 o
   7   2   9       11.58        9.91      3.11 o
  -8   3   9        8.63        8.50      2.87 o
  -7   3   9        0.86       -2.02      2.02 o
  -6   3   9      155.06      175.63      8.41 o
  -5   3   9      109.92      128.85      9.29 o
  -4   3   9        0.02        0.29      3.03 o
  -3   3   9        9.14       11.06      2.78 o
  -2   3   9       17.54       20.25      3.34 o
  -1   3   9      106.95       92.48      4.91 o
   0   3   9       94.09       73.38      5.00 o
   1   3   9        2.32        2.27      2.46 o
   2   3   9        3.41        6.14      2.80 o
   3   3   9      227.97      197.74      9.21 o
   4   3   9       45.26       28.23      4.22 o
   5   3   9        3.22        2.63      2.36 o
   6   3   9        7.11       13.19      5.09 o
   7   3   9        0.21        2.78      2.69 o
  -8   4   9        1.69        3.03      2.42 o
  -7   4   9       45.11       56.98      5.95 o
  -6   4   9       63.31       66.65      9.88 o
  -5   4   9       22.23       25.50      3.73 o
  -4   4   9       51.05       60.66      5.13 o
  -3   4   9      145.41      156.92     10.73 o
  -2   4   9       23.27       17.84      3.24 o
  -1   4   9       66.97       52.57      5.34 o
   0   4   9       54.52       48.09      4.23 o
   1   4   9        0.12       -0.28      1.75 o
   2   4   9        1.35        1.71      2.56 o
   3   4   9        0.52       -1.78      1.78 o
   4   4   9       20.21       34.18      4.41 o
   5   4   9       12.22        9.12      2.93 o
   6   4   9        1.24       -0.32      2.44 o
   7   4   9       40.92       48.31      5.76 o
  -7   5   9        8.09       10.21      2.95 o
  -6   5   9       18.05       17.75      3.35 o
  -5   5   9       20.07       22.30      3.62 o
  -4   5   9       40.70       41.09      4.35 o
  -3   5   9        1.87        2.01      2.21 o
  -2   5   9        0.05       -1.52      1.98 o
  -1   5   9       72.89       68.31      7.07 o
   0   5   9        0.14        1.11      1.96 o
   1   5   9      134.05      130.55     11.38 o
   2   5   9      175.73      172.60     11.73 o
   3   5   9       61.58       54.32      5.42 o
   4   5   9       32.89       43.96      5.16 o
   5   5   9       22.26       22.07      4.06 o
   6   5   9        4.20       10.13      3.60 o
  -7   6   9        2.57        2.11      3.70 o
  -6   6   9        7.83       13.94      4.95 o
  -5   6   9       10.65       11.29      4.20 o
  -4   6   9       31.14       50.51      4.73 o
  -3   6   9        2.38        5.61      4.92 o
  -2   6   9       29.17       27.04      3.70 o
  -1   6   9        2.91        1.50      1.63 o
   0   6   9       84.55       73.63      7.18 o
   1   6   9       64.67       72.79      8.28 o
   2   6   9       20.78       13.43      3.01 o
   3   6   9        6.20       14.97      4.31 o
   4   6   9        0.29        0.83      3.17 o
   5   6   9       10.29       17.58      4.87 o
   6   6   9       15.98       18.07      5.61 o
  -7   7   9        8.78       17.26      3.55 o
  -6   7   9        8.36       17.97      3.50 o
  -5   7   9       22.25       18.50      3.45 o
  -4   7   9        2.24       -2.84      2.84 o
  -3   7   9       10.08       14.33      4.73 o
  -2   7   9       31.20       26.37      5.56 o
  -1   7   9        2.16        4.86      2.44 o
   0   7   9        5.94        9.73      2.56 o
   1   7   9      306.26      295.02     11.53 o
   2   7   9      124.65      130.62     11.76 o
   3   7   9       28.18       27.43      4.03 o
   4   7   9       81.69      112.11      7.27 o
   5   7   9        0.40        0.83      2.27 o
   6   7   9       13.45       29.26      6.34 o
  -6   8   9       15.14       17.19      3.48 o
  -5   8   9        1.05        4.21      2.34 o
  -4   8   9       33.46       37.21      4.42 o
  -3   8   9       13.47       14.78      3.22 o
  -2   8   9        6.33       12.46      3.26 o
  -1   8   9        0.23        1.17      1.87 o
   0   8   9        9.06        9.29      1.87 o
   1   8   9       53.79       60.04      6.12 o
   2   8   9       17.55       15.12      3.80 o
   3   8   9        6.77       10.46      2.99 o
   4   8   9        3.80        5.57      2.72 o
   5   8   9        0.90        2.77      2.41 o
  -6   9   9        0.37        1.66      2.50 o
  -5   9   9       28.95       30.46      4.58 o
  -4   9   9        1.99        4.16      2.54 o
  -3   9   9       16.62       19.97      3.57 o
  -2   9   9        1.44        0.56      2.12 o
  -1   9   9       10.42        8.73      2.19 o
   0   9   9      143.38      145.78      7.63 o
   1   9   9       79.56       75.17      5.68 o
   2   9   9       48.57       49.58      5.13 o
   3   9   9       17.94       18.67      3.52 o
   4   9   9       17.04       17.59      3.50 o
   5   9   9        6.34        5.36      2.79 o
  -5  10   9       16.05       20.69      3.62 o
  -4  10   9        0.83        1.39      2.44 o
  -3  10   9       10.56       13.89      3.94 o
  -2  10   9        0.01       -0.49      2.22 o
  -1  10   9        0.45        1.90      1.87 o
   0  10   9        0.49        4.64      2.54 o
   1  10   9        2.90        3.58      2.20 o
   2  10   9        0.06       -0.43      2.10 o
   3  10   9       11.31       10.58      3.08 o
   4  10   9       13.17       16.26      7.02 o
  -4  11   9       26.22       27.96      4.10 o
  -3  11   9        0.51        1.34      2.67 o
  -2  11   9        1.52        5.32      2.50 o
  -1  11   9       14.93       17.92      2.76 o
   0  11   9       55.18       72.76      5.99 o
   1  11   9        7.52        7.21      3.02 o
   2  11   9       19.40       21.07      3.65 o
   3  11   9        2.60        8.55      2.85 o
  -2  12   9        1.76        3.37      2.52 o
  -1  12   9        1.28       -0.42      2.36 o
   0  12   9        2.11        1.65      2.45 o
   1  12   9        0.13        1.29      1.95 o
  -7   0  10        0.59        1.25      3.37 o
  -6   0  10       38.68       55.92      7.43 o
  -5   0  10        0.19        2.48      3.39 o
  -4   0  10       80.24       83.50      8.82 o
  -3   0  10      112.97      106.47      9.18 o
  -2   0  10      294.42      283.63     16.76 o
  -1   0  10       26.26       20.06      5.01 o
   1   0  10       44.13       44.26      6.40 o
   2   0  10       41.38       44.99      6.65 o
   3   0  10       46.04       33.58      6.43 o
   4   0  10        4.37       -0.92      3.53 o
   5   0  10        4.93        6.68      3.78 o
  -7   1  10        0.05        1.27      2.53 o
  -6   1  10       31.92       30.27      4.18 o
  -5   1  10       51.54       42.12      4.63 o
  -4   1  10       31.45       39.28      4.46 o
  -3   1  10        0.74       -0.55      4.15 o
  -2   1  10       11.44       13.82      2.97 o
  -1   1  10        1.72        1.91      2.27 o
   1   1  10       86.46       90.56      6.33 o
   2   1  10        9.70       13.40      3.04 o
   3   1  10       15.55       12.46      3.94 o
   4   1  10        0.00       -0.24      2.09 o
   5   1  10       10.87        9.08      2.86 o
  -6   2  10        8.01        3.38      2.46 o
  -5   2  10        5.80        6.99      4.10 o
  -4   2  10       53.61       64.48      6.11 o
  -3   2  10       65.49       72.52      5.76 o
  -2   2  10       66.22       65.47      5.53 o
  -1   2  10       76.63       78.10     11.83 o
   0   2  10      123.79      120.75      9.21 o
   1   2  10       69.26       63.36      5.62 o
   2   2  10       34.60       40.66      5.83 o
   3   2  10        6.92        4.26      2.52 o
   4   2  10        4.87        5.41      2.76 o
   5   2  10        1.04       -0.81      2.26 o
  -6   3  10       41.06       50.56      8.37 o
  -5   3  10       56.79       63.94      6.37 o
  -4   3  10        0.05        2.55      2.34 o
  -3   3  10        3.53        2.56      2.30 o
  -2   3  10        4.24        2.95      2.48 o
  -1   3  10        0.64        3.60      2.24 o
   0   3  10        0.41        1.28      2.75 o
   1   3  10        3.42       11.46      2.96 o
   2   3  10        7.90        8.22      2.72 o
   3   3  10       18.22       23.21      3.90 o
   4   3  10        0.07        0.56      3.74 o
   5   3  10       13.93       23.28      5.87 o
  -6   4  10        0.01        4.27      2.53 o
  -5   4  10       19.73       25.26      3.84 o
  -4   4  10        7.63        7.67      2.77 o
  -3   4  10       11.60       16.15      3.23 o
  -2   4  10        9.07        4.82      2.43 o
  -1   4  10       99.57      117.51      8.90 o
   0   4  10       42.70       36.75      5.76 o
   1   4  10       66.61       82.84      6.04 o
   2   4  10       21.74       26.32      3.94 o
   3   4  10        0.19        0.95      2.14 o
   4   4  10        0.61        0.81      2.37 o
   5   4  10        0.87       -2.16      2.30 o
  -6   5  10        9.48        8.26      4.45 o
  -5   5  10        1.41        3.18      2.33 o
  -4   5  10        0.77        1.33      2.27 o
  -3   5  10       10.62        8.82      2.77 o
  -2   5  10        2.27        3.54      2.52 o
  -1   5  10       23.73       23.47      3.98 o
   0   5  10        0.55       -2.45      2.45 o
   1   5  10       40.98       44.20      5.30 o
   2   5  10       32.89       46.27      5.17 o
   3   5  10        1.20        7.20      3.53 o
   4   5  10        5.88       12.91      3.34 o
  -5   6  10       21.48       36.89      6.90 o
  -4   6  10        2.24        2.53      3.87 o
  -3   6  10        8.85        8.46      4.31 o
  -2   6  10        0.11        2.03      3.53 o
  -1   6  10       48.04       52.76      6.33 o
   0   6  10       14.36       17.03      6.86 o
   1   6  10        0.54       -1.51      2.12 o
   2   6  10        0.96        1.58      3.92 o
   3   6  10        3.72        7.40      4.12 o
   4   6  10       19.54       26.82      7.68 o
  -5   7  10        8.02       14.65      3.35 o
  -4   7  10       19.46       23.79      5.90 o
  -3   7  10       46.18       42.85      7.23 o
  -2   7  10       27.34       32.99      6.57 o
  -1   7  10        4.59        5.09      3.67 o
   0   7  10       12.75       14.64      3.25 o
   1   7  10        7.14        5.59      3.48 o
   2   7  10        1.91       -0.36      3.23 o
   3   7  10        3.72        5.55      3.14 o
  -4   8  10        1.07        9.76      3.03 o
  -3   8  10        3.08        5.87      2.67 o
  -2   8  10        0.96        4.79      3.66 o
  -1   8  10        0.57        2.02      2.36 o
   0   8  10        1.63        8.43      2.69 o
   1   8  10        5.71       10.15      2.89 o
   2   8  10        3.52        3.64      2.39 o
   3   8  10        0.91        4.87      2.85 o
  -3   9  10       11.57       17.87      3.74 o
  -2   9  10       17.27       23.18      3.94 o
  -1   9  10        1.48        2.46      2.36 o
   0   9  10        2.22        0.94      2.41 o
   1   9  10        0.52        0.42      2.95 o
  -4   1  11       10.87       16.78      3.67 o
  -3   1  11        7.87       12.11      3.04 o
  -2   1  11        6.46       10.89      2.97 o
  -1   1  11        0.08        2.72      2.71 o
   0   1  11        0.63        4.58      2.61 o
   2   1  11        0.01        0.86      2.57 o
   3   1  11        0.00        0.91      2.36 o
  -4   2  11       24.21       41.94      4.91 o
  -3   2  11        1.62        1.11      2.28 o
  -2   2  11        1.11       -1.75      2.15 o
  -1   2  11        9.10       13.40      6.15 o
   0   2  11        0.61        6.54      2.92 o
   2   2  11        0.32        4.43      3.42 o
  -3   3  11        0.53       -1.06      2.12 o
  -2   3  11       11.37       16.76      3.56 o
  -1   3  11       15.49       25.52      9.58 o
   0   3  11        0.08        1.34      2.48 o
   1   3  11        0.00        0.56      3.09 o
   2   3  11        1.66        2.91      2.48 o
  -3   4  11        1.47        0.37      2.49 o
  -2   4  11       18.50       16.06      4.20 o
  -1   4  11        6.04        8.62      3.04 o
   0   4  11        6.86       11.82      3.18 o
   1   4  11        3.74        4.65      3.37 o
   2   4  11        0.34        2.23      3.00 o
  -2   5  11       26.00       19.54      8.60 o
  -1   5  11        0.01        4.01      3.28 o
   0   5  11        0.49        5.31      2.77 o
   1   5  11        0.83        0.75      3.14 o
 
